# Supplementary material for: 2-(2-Chloro­phen­yl)-3-(3,4-dimeth­oxy­phen­yl)quinoxaline
Source: Acta Crystallogr Sect E Struct Rep Online. 2010 Jul 31;66(Pt 8):o2184. doi: 10.1107/S1600536810024864 (PMC3007581; doi:10.1107/S1600536810024864)
Supplement: Supplementary file 1 [file e-66-o2184-sup1.cif]

##############################################################################
###                                                                        ###
###        Electronic paper (Acta Crystallographica Section E)             ###
###                                                                        ###
##############################################################################
#                                                                            #
# This CIF contains the data in a paper accepted for publication in Acta     #
# Crystallographica Section E. It conforms to the requirements of Notes      #
# for Authors for Section E, and has been peer reviewed under the auspices   #
# of the IUCr Commission on Journals.                                        #
#                                                                            #
# Full details of the Crystallographic Information File format               #
# are given in the paper "The Crystallographic Information File (CIF):       #
# a New Standard Archive File for Crystallography" by S. R. Hall, F. H.      #
# Allen and I. D. Brown [Acta Cryst. (1991), A47, 655-685].                  #
#                                                                            #
# The current version of the core CIF dictionary is obtainable from          #
# ftp://ftp.iucr.org/pub/cif_core.dic. The current version number is 2.4.    #
#                                                                            #
# Software is freely available for graphical display of the structure(s) in  #
# this CIF.  For information consult the CIF home page http://www.iucr.org/  #
# cif/home.html                                                              #
#                                                                            #
# This file may be used for bona fide research purposes within the           #
# scientific community so long as proper attribution is given to the journal # 
# article from which it was obtained.                                        #
#                                                                            #
##############################################################################
                                             
data_global
_audit_creation_method     SHELXL-97
_journal_data_validation_number     ?
_journal_date_recd_electronic     2010-06-08
_journal_date_accepted     2010-06-24
_journal_name_full     'Acta Crystallographica, Section E'
_journal_year     2010
_journal_volume     66
_journal_issue      8
_journal_page_first     o2184
_journal_page_last     o2184
_journal_paper_category     QO
_journal_coeditor_code     DS2038
_publ_contact_author_name     'Dr. Guy Crundwell'
_publ_contact_author_address
;
Department of Chemistry & Biochemistry
Central Connecticut State University
New Britain, CT 06053
;
_publ_contact_author_email     'crundwellg@mail.ccsu.edu'
_publ_contact_author_fax     '1(860)8322704'
_publ_contact_author_phone     '1(860)8322682'
_publ_section_title
;
2-(2-Chlorophenyl)-3-(3,4-dimethoxyphenyl)quinoxaline
;
loop_
    _publ_author_name
    _publ_author_address
    'Cantalupo, Stefanie A.'
;
Department of Chemistry
Central Connecticut State University
New Britain, CT 06053
USA
;
    'Crundwell, Guy'
;
Department of Chemistry
Central Connecticut State University
New Britain, CT 06053
USA
;
    'Glagovich, Neil'
;
Department of Chemistry
Central Connecticut State University
New Britain, CT 06053
USA
;
data_I
_chemical_name_systematic
;
2-(2-Chlorophenyl)-3-(3,4-dimethoxyphenyl)quinoxaline
;
_chemical_name_common
;
;
_chemical_formula_moiety     'C22 H17 Cl N2 O2'
_chemical_formula_sum     'C22 H17 Cl N2 O2'
_chemical_formula_iupac     'C22 H17 Cl N2 O2'
_chemical_formula_weight     376.83
_chemical_melting_point     407.8
_symmetry_cell_setting     monoclinic
_symmetry_space_group_name_H-M     'P 21/c'
_symmetry_space_group_name_Hall     '-P 2ybc'
loop_
    _symmetry_equiv_pos_as_xyz
    'x, y, z'
    '-x, y+1/2, -z+1/2'
    '-x, -y, -z'
    'x, -y-1/2, z-1/2'
_cell_length_a     14.6741(13)
_cell_length_b     7.9731(7)
_cell_length_c     21.6996(17)
_cell_angle_alpha     90.00
_cell_angle_beta     132.560(6)
_cell_angle_gamma     90.00
_cell_volume     1870.0(3)
_cell_formula_units_Z     4
_cell_measurement_reflns_used     11257
_cell_measurement_theta_min     4.3133
_cell_measurement_theta_max     34.0539
_cell_measurement_temperature     293(2)
_exptl_crystal_description     block
_exptl_crystal_colour     yellow
_exptl_crystal_size_max     0.42
_exptl_crystal_size_mid     0.24
_exptl_crystal_size_min     0.19
_exptl_crystal_density_diffrn     1.338
_exptl_crystal_density_meas     ?
_exptl_crystal_density_method     'not measured'
_exptl_crystal_F_000     784
_exptl_absorpt_coefficient_mu     0.224
_exptl_absorpt_correction_type     multi-scan
_exptl_absorpt_process_details
;
(CrysAlis Pro; Oxford Diffraction, 2009)
;
_exptl_absorpt_correction_T_min     0.69928
_exptl_absorpt_correction_T_max     1.00000
_exptl_special_details
;
Hydrogen atoms were included in calculated positions with a C---H distance of
0.95 \%A and were included in the refinement in riding motion approximation
with <i>U</i>~iso~ = 1.2<i>U</i>~eq~ of the carrier atom.
CrysAlisPro (Oxford Diffraction Ltd., 2009)
Empirical absorption correction using spherical harmonics,
implemented in SCALE3 ABSPACK scaling algorithm.
;
_diffrn_ambient_temperature     293(2)
_diffrn_radiation_type     'Mo K\a'
_diffrn_radiation_wavelength     0.71073
_diffrn_radiation_source     'Enhance (Mo) X-ray Source'
_diffrn_radiation_monochromator     'graphite'
_diffrn_measurement_device_type     'Oxford Diffraction Xcalibur Sapphire3'
_diffrn_measurement_method     '\w scans'
_diffrn_detector_area_resol_mean     16.1790
_diffrn_reflns_number     46880
_diffrn_reflns_av_R_equivalents     0.0512
_diffrn_reflns_av_sigmaI/netI     0.0298
_diffrn_reflns_theta_min     4.36
_diffrn_reflns_theta_max     33.88
_diffrn_reflns_theta_full     33.88
_diffrn_measured_fraction_theta_max     0.947
_diffrn_measured_fraction_theta_full     0.947
_diffrn_reflns_limit_h_min     -22
_diffrn_reflns_limit_h_max     22
_diffrn_reflns_limit_k_min     -12
_diffrn_reflns_limit_k_max     12
_diffrn_reflns_limit_l_min     -33
_diffrn_reflns_limit_l_max     33
_diffrn_standards_number     0
_diffrn_standards_interval_count     ?
_diffrn_standards_interval_time     ?
_diffrn_standards_decay_%     0
_refine_special_details
;
Refinement of <i>F</i>^2^ against ALL reflections. The weighted <i>R</i>-factor
<i>wR</i> and goodness of fit <i>S</i> are based on <i>F</i>^2^, conventional
<i>R</i>-factors <i>R</i> are based on <i>F</i>, with <i>F</i> set to zero for
negative <i>F</i>^2^. The threshold expression of <i>F</i>^2^ >
\s(<i>F</i>^2^) is used only for calculating <i>R</i>-factors(gt) <i>etc</i>.
and is not relevant to the choice of reflections for refinement.
<i>R</i>-factors based on <i>F</i>^2^ are statistically about twice as large
as those based on <i>F</i>, and <i>R</i>- factors based on ALL data will be
even larger.
;
_reflns_number_total     7159
_reflns_number_gt     4223
_reflns_threshold_expression     I>2\s(I)
_refine_ls_structure_factor_coef     Fsqd
_refine_ls_matrix_type     full
_refine_ls_R_factor_all     0.1153
_refine_ls_R_factor_gt     0.0687
_refine_ls_wR_factor_gt     0.1770
_refine_ls_wR_factor_ref     0.2022
_refine_ls_goodness_of_fit_ref     1.025
_refine_ls_restrained_S_all     1.025
_refine_ls_number_reflns     7159
_refine_ls_number_parameters     246
_refine_ls_number_restraints     0
_refine_ls_hydrogen_treatment     constr
_refine_ls_weighting_scheme     calc
_refine_ls_weighting_details
         'calc w=1/[\s^2^(Fo^2^)+(0.0955P)^2^+0.4554P] where P=(Fo^2^+2Fc^2^)/3'
_atom_sites_solution_hydrogens     geom
_atom_sites_solution_primary     direct
_atom_sites_solution_secondary     difmap
_refine_ls_shift/su_max     0.000
_refine_ls_shift/su_mean     0.000
_refine_diff_density_max     0.413
_refine_diff_density_min     -0.374
_refine_ls_extinction_method     none
_refine_ls_extinction_coef     ?
loop_
    _atom_type_symbol
    _atom_type_description
    _atom_type_scat_dispersion_real
    _atom_type_scat_dispersion_imag
    _atom_type_scat_source
    'C' 'C' 0.0033 0.0016
                         'International Tables Vol C Tables 4.2.6.8 and 6.1.1.4'
    'H' 'H' 0.0000 0.0000
                         'International Tables Vol C Tables 4.2.6.8 and 6.1.1.4'
    'N' 'N' 0.0061 0.0033
                         'International Tables Vol C Tables 4.2.6.8 and 6.1.1.4'
    'O' 'O' 0.0106 0.0060
                         'International Tables Vol C Tables 4.2.6.8 and 6.1.1.4'
    'Cl' 'Cl' 0.1484 0.1585
                         'International Tables Vol C Tables 4.2.6.8 and 6.1.1.4'
_computing_data_collection     'CrysAlis CCD (Oxford Diffraction, 2009)'
_computing_cell_refinement     'CrysAlis RED (Oxford Diffraction, 2009)'
_computing_data_reduction     'CrysAlis RED (Oxford Diffraction, 2009)'
_computing_structure_solution     'SHELXS97 (Sheldrick, 2008)'
_computing_structure_refinement     'SHELXL97 (Sheldrick, 2008)'
_computing_molecular_graphics     'ORTEP-3 (Farrugia, 1997)'
_computing_publication_material     'SHELXTL (Sheldrick, 2008)'
loop_
    _atom_site_type_symbol
    _atom_site_label
    _atom_site_fract_x
    _atom_site_fract_y
    _atom_site_fract_z
    _atom_site_U_iso_or_equiv
    _atom_site_adp_type
    _atom_site_calc_flag
    _atom_site_refinement_flags
    _atom_site_occupancy
    _atom_site_disorder_assembly
    _atom_site_disorder_group
    C C1 0.25132(14) 0.6495(2) 0.51893(9) 0.0385(3) Uani d . 1 . .
    N N1 0.34516(13) 0.7171(2) 0.59164(8) 0.0450(3) Uani d . 1 . .
    C C2 0.12494(14) 0.6840(2) 0.47750(9) 0.0370(3) Uani d . 1 . .
    N N2 0.09944(13) 0.7886(2) 0.51157(8) 0.0442(3) Uani d . 1 . .
    C C3 0.19586(15) 0.8590(2) 0.58719(9) 0.0408(3) Uani d . 1 . .
    C C4 0.17061(19) 0.9715(3) 0.62465(12) 0.0566(5) Uani d . 1 . .
    H H4 0.0893 0.9985 0.5973 0.068 Uiso calc R 1 . .
    C C5 0.2658(2) 1.0397(3) 0.70076(12) 0.0597(5) Uani d . 1 . .
    H H5 0.2490 1.1132 0.7253 0.072 Uiso calc R 1 . .
    C C6 0.3897(2) 1.0000(3) 0.74291(12) 0.0583(5) Uani d . 1 . .
    H H6 0.4537 1.0465 0.7952 0.070 Uiso calc R 1 . .
    C C7 0.41593(18) 0.8936(3) 0.70727(11) 0.0537(5) Uani d . 1 . .
    H H7 0.4978 0.8684 0.7352 0.064 Uiso calc R 1 . .
    C C8 0.31893(15) 0.8217(2) 0.62808(9) 0.0410(3) Uani d . 1 . .
    C C9 0.28488(14) 0.5376(2) 0.48137(9) 0.0413(4) Uani d . 1 . .
    C C10 0.27772(17) 0.3643(3) 0.48187(11) 0.0501(4) Uani d . 1 . .
    C C11 0.30563(18) 0.2628(3) 0.44390(13) 0.0590(5) Uani d . 1 . .
    H H11 0.3005 0.1466 0.4446 0.071 Uiso calc R 1 . .
    C C12 0.34054(19) 0.3366(3) 0.40569(13) 0.0647(6) Uani d . 1 . .
    H H12 0.3583 0.2700 0.3798 0.078 Uiso calc R 1 . .
    C C13 0.3498(2) 0.5088(3) 0.40510(14) 0.0652(6) Uani d . 1 . .
    H H13 0.3744 0.5565 0.3792 0.078 Uiso calc R 1 . .
    C C14 0.32275(16) 0.6126(3) 0.44284(12) 0.0524(4) Uani d . 1 . .
    H H14 0.3295 0.7285 0.4426 0.063 Uiso calc R 1 . .
    Cl Cl1 0.23549(8) 0.27027(8) 0.53138(5) 0.0854(2) Uani d . 1 . .
    C C15 0.01547(14) 0.6069(2) 0.39677(9) 0.0379(3) Uani d . 1 . .
    C C16 0.00943(14) 0.5764(2) 0.33031(10) 0.0396(3) Uani d . 1 . .
    H H16 0.0777 0.6000 0.3370 0.047 Uiso calc R 1 . .
    C C17 -0.09655(14) 0.5118(2) 0.25514(10) 0.0397(3) Uani d . 1 . .
    C C18 -0.20106(15) 0.4789(2) 0.24403(10) 0.0422(4) Uani d . 1 . .
    C C19 -0.19425(16) 0.5068(2) 0.30999(11) 0.0474(4) Uani d . 1 . .
    H H19 -0.2622 0.4826 0.3036 0.057 Uiso calc R 1 . .
    C C20 -0.08736(16) 0.5706(2) 0.38564(11) 0.0457(4) Uani d . 1 . .
    H H20 -0.0847 0.5891 0.4291 0.055 Uiso calc R 1 . .
    O O1 -0.10954(11) 0.47659(19) 0.18770(8) 0.0534(3) Uani d . 1 . .
    C C21 -0.0123(2) 0.5263(3) 0.19222(14) 0.0655(6) Uani d . 1 . .
    H H21A 0.0016 0.6447 0.2027 0.098 Uiso calc R 1 . .
    H H21B -0.0346 0.5012 0.1402 0.098 Uiso calc R 1 . .
    H H21C 0.0618 0.4667 0.2368 0.098 Uiso calc R 1 . .
    O O2 -0.30319(12) 0.42185(19) 0.16651(8) 0.0567(4) Uani d . 1 . .
    C C22 -0.4155(2) 0.4121(4) 0.14824(15) 0.0743(7) Uani d . 1 . .
    H H22A -0.4075 0.3313 0.1845 0.111 Uiso calc R 1 . .
    H H22B -0.4808 0.3785 0.0910 0.111 Uiso calc R 1 . .
    H H22C -0.4345 0.5199 0.1568 0.111 Uiso calc R 1 . .
loop_
    _atom_site_aniso_label
    _atom_site_aniso_U_11
    _atom_site_aniso_U_22
    _atom_site_aniso_U_33
    _atom_site_aniso_U_12
    _atom_site_aniso_U_13
    _atom_site_aniso_U_23
    C1 0.0357(7) 0.0417(8) 0.0320(7) 0.0051(6) 0.0204(6) 0.0026(6)
    N1 0.0359(6) 0.0552(9) 0.0349(6) 0.0019(6) 0.0203(6) -0.0007(6)
    C2 0.0338(7) 0.0411(8) 0.0293(6) 0.0050(6) 0.0186(6) 0.0025(6)
    N2 0.0368(6) 0.0536(8) 0.0321(6) 0.0080(6) 0.0193(5) -0.0007(6)
    C3 0.0417(8) 0.0429(8) 0.0317(7) 0.0051(6) 0.0223(6) 0.0019(6)
    C4 0.0561(11) 0.0628(12) 0.0428(9) 0.0140(9) 0.0302(9) -0.0030(8)
    C5 0.0749(13) 0.0549(11) 0.0437(9) 0.0048(10) 0.0378(10) -0.0061(8)
    C6 0.0662(12) 0.0590(12) 0.0391(8) -0.0155(10) 0.0315(9) -0.0108(8)
    C7 0.0441(9) 0.0661(12) 0.0392(8) -0.0103(8) 0.0235(7) -0.0077(8)
    C8 0.0394(8) 0.0446(8) 0.0327(7) -0.0015(6) 0.0218(6) 0.0007(6)
    C9 0.0316(7) 0.0486(9) 0.0331(7) 0.0069(6) 0.0176(6) 0.0021(6)
    C10 0.0454(9) 0.0512(10) 0.0430(8) 0.0113(8) 0.0256(7) 0.0072(7)
    C11 0.0497(10) 0.0554(11) 0.0498(10) 0.0138(8) 0.0248(9) -0.0027(8)
    C12 0.0530(11) 0.0824(16) 0.0535(11) 0.0104(10) 0.0339(10) -0.0119(10)
    C13 0.0634(12) 0.0839(16) 0.0655(13) -0.0011(11) 0.0504(11) -0.0087(11)
    C14 0.0441(9) 0.0675(12) 0.0512(10) 0.0010(8) 0.0345(8) -0.0038(9)
    Cl1 0.1261(6) 0.0590(4) 0.1054(5) 0.0107(3) 0.0921(5) 0.0207(3)
    C15 0.0331(7) 0.0407(8) 0.0318(7) 0.0055(6) 0.0187(6) 0.0020(6)
    C16 0.0323(7) 0.0445(8) 0.0358(7) 0.0019(6) 0.0206(6) -0.0008(6)
    C17 0.0379(7) 0.0402(8) 0.0350(7) 0.0024(6) 0.0222(6) -0.0015(6)
    C18 0.0361(7) 0.0378(8) 0.0403(8) -0.0029(6) 0.0208(6) -0.0038(6)
    C19 0.0407(8) 0.0528(10) 0.0490(9) -0.0066(7) 0.0305(8) -0.0023(8)
    C20 0.0433(8) 0.0528(10) 0.0413(8) 0.0004(7) 0.0287(7) 0.0002(7)
    O1 0.0455(7) 0.0715(9) 0.0404(6) -0.0064(6) 0.0279(6) -0.0139(6)
    C21 0.0643(12) 0.0865(16) 0.0571(11) -0.0110(11) 0.0456(11) -0.0154(11)
    O2 0.0420(6) 0.0675(9) 0.0488(7) -0.0163(6) 0.0259(6) -0.0196(6)
    C22 0.0475(11) 0.0965(19) 0.0659(13) -0.0286(11) 0.0332(10) -0.0219(13)
_geom_special_details
;
All e.s.d.'s (except the e.s.d. in the dihedral angle between two l.s. planes)
are estimated using the full covariance matrix. The cell e.s.d.'s are taken
into account individually in the estimation of e.s.d.'s in distances, angles
and torsion angles; correlations between e.s.d.'s in cell parameters are only
used when they are defined by crystal symmetry. An approximate (isotropic)
treatment of cell e.s.d.'s is used for estimating e.s.d.'s involving l.s.
planes.
;
loop_
    _geom_bond_atom_site_label_1
    _geom_bond_atom_site_label_2
    _geom_bond_site_symmetry_2
    _geom_bond_distance
    _geom_bond_publ_flag
    C1 N1 . 1.318(2) no
    C1 C2 . 1.438(2) no
    C1 C9 . 1.499(2) no
    N1 C8 . 1.371(2) no
    C2 N2 . 1.325(2) no
    C2 C15 . 1.490(2) no
    N2 C3 . 1.367(2) no
    C3 C8 . 1.403(2) no
    C3 C4 . 1.418(2) no
    C4 C5 . 1.362(3) no
    C4 H4 . 0.9300 no
    C5 C6 . 1.411(3) no
    C5 H5 . 0.9300 no
    C6 C7 . 1.367(3) no
    C6 H6 . 0.9300 no
    C7 C8 . 1.414(2) no
    C7 H7 . 0.9300 no
    C9 C10 . 1.386(3) no
    C9 C14 . 1.412(3) no
    C10 C11 . 1.400(3) no
    C10 Cl1 . 1.732(2) no
    C11 C12 . 1.368(3) no
    C11 H11 . 0.9300 no
    C12 C13 . 1.381(4) no
    C12 H12 . 0.9300 no
    C13 C14 . 1.397(3) no
    C13 H13 . 0.9300 no
    C14 H14 . 0.9300 no
    C15 C20 . 1.388(2) no
    C15 C16 . 1.405(2) no
    C16 C17 . 1.383(2) no
    C16 H16 . 0.9300 no
    C17 O1 . 1.371(2) no
    C17 C18 . 1.407(2) no
    C18 O2 . 1.368(2) no
    C18 C19 . 1.384(3) no
    C19 C20 . 1.389(2) no
    C19 H19 . 0.9300 no
    C20 H20 . 0.9300 no
    O1 C21 . 1.419(3) no
    C21 H21A . 0.9600 no
    C21 H21B . 0.9600 no
    C21 H21C . 0.9600 no
    O2 C22 . 1.412(3) no
    C22 H22A . 0.9600 no
    C22 H22B . 0.9600 no
    C22 H22C . 0.9600 no
loop_
    _geom_angle_atom_site_label_1
    _geom_angle_atom_site_label_2
    _geom_angle_atom_site_label_3
    _geom_angle_site_symmetry_1
    _geom_angle_site_symmetry_3
    _geom_angle
    _geom_angle_publ_flag
    N1 C1 C2 . . 122.11(15) no
    N1 C1 C9 . . 115.67(14) no
    C2 C1 C9 . . 122.21(13) no
    C1 N1 C8 . . 117.75(14) no
    N2 C2 C1 . . 120.19(14) no
    N2 C2 C15 . . 115.39(13) no
    C1 C2 C15 . . 124.41(14) no
    C2 N2 C3 . . 118.32(14) no
    N2 C3 C8 . . 121.09(15) no
    N2 C3 C4 . . 119.23(16) no
    C8 C3 C4 . . 119.69(16) no
    C5 C4 C3 . . 119.79(19) no
    C5 C4 H4 . . 120.1 no
    C3 C4 H4 . . 120.1 no
    C4 C5 C6 . . 120.75(19) no
    C4 C5 H5 . . 119.6 no
    C6 C5 H5 . . 119.6 no
    C7 C6 C5 . . 120.32(17) no
    C7 C6 H6 . . 119.8 no
    C5 C6 H6 . . 119.8 no
    C6 C7 C8 . . 120.12(18) no
    C6 C7 H7 . . 119.9 no
    C8 C7 H7 . . 119.9 no
    N1 C8 C3 . . 120.49(14) no
    N1 C8 C7 . . 120.19(16) no
    C3 C8 C7 . . 119.31(17) no
    C10 C9 C14 . . 119.28(17) no
    C10 C9 C1 . . 122.33(16) no
    C14 C9 C1 . . 118.37(16) no
    C9 C10 C11 . . 121.20(19) no
    C9 C10 Cl1 . . 119.82(15) no
    C11 C10 Cl1 . . 118.97(17) no
    C12 C11 C10 . . 119.1(2) no
    C12 C11 H11 . . 120.4 no
    C10 C11 H11 . . 120.4 no
    C11 C12 C13 . . 120.9(2) no
    C11 C12 H12 . . 119.6 no
    C13 C12 H12 . . 119.6 no
    C12 C13 C14 . . 121.0(2) no
    C12 C13 H13 . . 119.5 no
    C14 C13 H13 . . 119.5 no
    C13 C14 C9 . . 118.5(2) no
    C13 C14 H14 . . 120.7 no
    C9 C14 H14 . . 120.7 no
    C20 C15 C16 . . 118.62(14) no
    C20 C15 C2 . . 118.11(14) no
    C16 C15 C2 . . 123.21(14) no
    C17 C16 C15 . . 121.01(15) no
    C17 C16 H16 . . 119.5 no
    C15 C16 H16 . . 119.5 no
    O1 C17 C16 . . 124.67(15) no
    O1 C17 C18 . . 115.51(14) no
    C16 C17 C18 . . 119.82(15) no
    O2 C18 C19 . . 125.31(16) no
    O2 C18 C17 . . 115.67(16) no
    C19 C18 C17 . . 119.02(15) no
    C18 C19 C20 . . 121.00(16) no
    C18 C19 H19 . . 119.5 no
    C20 C19 H19 . . 119.5 no
    C15 C20 C19 . . 120.50(16) no
    C15 C20 H20 . . 119.7 no
    C19 C20 H20 . . 119.7 no
    C17 O1 C21 . . 117.50(14) no
    O1 C21 H21A . . 109.5 no
    O1 C21 H21B . . 109.5 no
    H21A C21 H21B . . 109.5 no
    O1 C21 H21C . . 109.5 no
    H21A C21 H21C . . 109.5 no
    H21B C21 H21C . . 109.5 no
    C18 O2 C22 . . 117.59(16) no
    O2 C22 H22A . . 109.5 no
    O2 C22 H22B . . 109.5 no
    H22A C22 H22B . . 109.5 no
    O2 C22 H22C . . 109.5 no
    H22A C22 H22C . . 109.5 no
    H22B C22 H22C . . 109.5 no
