# Supplementary material for: 2-(2-Chloro­phen­yl)-3-(3,4-dimeth­oxy­phen­yl)quinoxaline
Source: Acta Crystallogr Sect E Struct Rep Online. 2010 Jul 31;66(Pt 8):o2184. doi: 10.1107/S1600536810024864 (PMC3007581; doi:10.1107/S1600536810024864)
Supplement: Supplementary file 2 [file e-66-o2184-Isup2.hkl]

# 
# h,k,l, Fc-squared, Fo-squared, sigma(Fo-squared) and status flag 
# 
data_I
_shelx_title ' 10gc4 in P2(1)/c' 
_shelx_refln_list_code          4 
_shelx_F_calc_maximum      205.19 
_exptl_crystal_F_000       784.00 
_reflns_d_resolution_high  0.6375 
 
loop_ 
 _symmetry_equiv_pos_as_xyz 
 'x, y, z' 
 '-x, y+1/2, -z+1/2' 
 '-x, -y, -z' 
 'x, -y-1/2, z-1/2' 
 
_cell_length_a    14.6741 
_cell_length_b     7.9731 
_cell_length_c    21.6996 
_cell_angle_alpha  90.000 
_cell_angle_beta  132.560 
_cell_angle_gamma  90.000 
 
_shelx_F_squared_multiplier     1.000 
 
loop_ 
 _refln_index_h 
 _refln_index_k 
 _refln_index_l 
 _refln_F_squared_calc 
 _refln_F_squared_meas 
 _refln_F_squared_sigma 
 _refln_observed_status 
   3   0   0    10670.56    12407.90     93.29 o 
   4   0   0        6.49       13.83      0.83 o 
   5   0   0      835.86     1001.41      7.82 o 
   6   0   0       11.88       12.64      1.00 o 
   7   0   0      115.68      134.40      2.25 o 
   8   0   0        0.34       -0.32      1.45 o 
   9   0   0      960.77      876.26     10.46 o 
  10   0   0     1107.85     1031.73      5.05 o 
  11   0   0      126.99      140.46      3.84 o 
  12   0   0       82.23       91.70      3.31 o 
  13   0   0       70.37       79.51      3.46 o 
  14   0   0        3.76       -0.94      5.72 o 
  15   0   0        6.73        0.47      5.76 o 
  16   0   0        0.19       -3.91      4.28 o 
   2   1   0        7.46       16.79      0.83 o 
   3   1   0     6513.52     7145.48     39.18 o 
   4   1   0      114.42      124.44      1.41 o 
   5   1   0     1350.80     1481.51      6.96 o 
   6   1   0      129.20      128.93      1.48 o 
   7   1   0       99.33      114.33      1.51 o 
   8   1   0        0.01        1.72      1.06 o 
   9   1   0       38.61       48.36      1.90 o 
  10   1   0      159.46      152.86      2.29 o 
  11   1   0       17.48       20.08      2.05 o 
  12   1   0       28.83       30.63      2.88 o 
  13   1   0       44.46       41.76      2.38 o 
  14   1   0        7.29        3.01      2.73 o 
  15   1   0        0.75       -3.09      3.09 o 
  16   1   0        0.28        2.16      3.64 o 
   0   2   0     8011.73     9021.65     90.12 o 
   1   2   0     2365.87     2649.85     53.28 o 
   2   2   0     3267.68     3221.67     23.85 o 
   3   2   0       27.74       42.22      1.24 o 
   4   2   0      195.86      162.03      1.47 o 
   5   2   0      445.86      517.12      3.17 o 
   6   2   0        2.63        2.08      0.83 o 
   7   2   0      255.22      237.69      3.07 o 
   8   2   0       35.76       42.80      1.22 o 
   9   2   0       79.74       75.16      2.77 o 
  10   2   0      474.58      477.03      6.54 o 
  11   2   0      220.10      199.31      2.45 o 
  12   2   0        1.92        2.81      2.25 o 
  13   2   0        1.46       -2.50      2.50 o 
  14   2   0        6.51       -0.34      2.84 o 
  15   2   0        0.02       -3.55      3.55 o 
  16   2   0        0.59        4.64      4.62 o 
   1   3   0     5303.57     5460.52     38.17 o 
   2   3   0      967.09     1022.54      5.49 o 
   3   3   0     1803.50     1815.60     28.01 o 
   4   3   0      412.36      453.19      5.19 o 
   5   3   0      388.96      390.13      2.36 o 
   6   3   0       15.98       19.07      1.03 o 
   7   3   0      152.73      148.34      1.42 o 
   8   3   0      364.91      365.76      2.82 o 
   9   3   0       85.39       72.20      1.92 o 
  10   3   0      198.77      175.22      2.34 o 
  11   3   0       63.92       49.84      2.07 o 
  12   3   0       23.91       19.78      2.15 o 
  13   3   0        5.77        3.75      2.39 o 
  14   3   0        6.63        2.21      3.62 o 
  15   3   0        0.20        4.19      4.62 o 
   0   4   0     3173.96     2871.41    109.26 o 
   1   4   0      488.13      465.70      5.89 o 
   2   4   0      991.58      919.53     11.30 o 
   3   4   0      483.21      549.90     10.15 o 
   4   4   0      238.58      274.84      6.22 o 
   5   4   0        2.92        4.55      0.78 o 
   6   4   0       48.04       41.04      1.34 o 
   7   4   0      444.72      436.00      3.92 o 
   8   4   0       13.95       15.30      1.57 o 
   9   4   0       34.60       40.01      1.96 o 
  10   4   0       16.21       14.43      1.93 o 
  11   4   0       54.95       44.91      2.42 o 
  12   4   0       21.91       20.19      2.44 o 
  13   4   0        2.84        3.67      3.30 o 
  14   4   0        0.67       12.02      5.98 o 
  15   4   0        4.70        1.30      6.73 o 
   1   5   0      292.08      277.29      6.32 o 
   2   5   0      164.27      172.18      4.13 o 
   3   5   0      315.79      295.09      6.28 o 
   4   5   0       67.76       69.23      3.57 o 
   5   5   0      406.59      436.81      4.83 o 
   6   5   0       72.29       67.19      5.97 o 
   7   5   0       68.67       67.29      2.45 o 
   8   5   0       32.78       25.46      3.03 o 
   9   5   0        4.96        5.38      2.60 o 
  10   5   0       19.33       13.50      2.61 o 
  11   5   0        0.18        5.61      2.84 o 
  12   5   0       15.04       17.32      3.48 o 
  13   5   0       10.21       21.93      4.73 o 
  14   5   0        0.64        2.47      6.84 o 
   0   6   0       26.31       45.92      3.66 o 
   1   6   0        7.42        7.68      1.55 o 
   2   6   0       66.53       68.43      1.95 o 
   3   6   0      255.72      234.81      5.47 o 
   4   6   0      296.05      282.23      7.44 o 
   5   6   0        2.71        4.64      2.20 o 
   6   6   0        7.81        6.55      2.15 o 
   7   6   0       72.44       67.02      3.66 o 
   8   6   0        6.43        4.97      2.88 o 
   9   6   0        0.21        2.48      2.96 o 
  10   6   0        5.66        7.91      3.15 o 
  11   6   0       13.15       14.44      3.25 o 
  12   6   0       13.67       15.03      3.25 o 
  13   6   0       57.28       61.84      5.16 o 
  14   6   0       21.69       39.18      6.84 o 
   1   7   0      293.09      261.27      7.13 o 
   2   7   0      105.60      112.54      2.72 o 
   3   7   0      133.58      103.96      1.88 o 
   4   7   0        6.96        8.95      2.18 o 
   5   7   0       18.13       22.07      2.31 o 
   6   7   0       61.57       53.42      2.72 o 
   7   7   0        2.12       -0.56      2.37 o 
   8   7   0        6.71        6.66      2.47 o 
   9   7   0        4.85        3.39      3.17 o 
  10   7   0        1.34       -1.21      2.84 o 
  11   7   0        5.60        1.71      2.95 o 
  12   7   0        1.67        3.18      3.47 o 
  13   7   0       14.05        9.70      3.96 o 
   0   8   0      154.41      135.90      4.58 o 
   1   8   0        1.79        2.50      1.80 o 
   2   8   0       86.87       64.71      2.46 o 
   3   8   0       21.54       16.59      2.51 o 
   4   8   0       32.21       32.46      2.52 o 
   5   8   0      124.09      128.38      5.59 o 
   6   8   0       10.23       11.15      2.56 o 
   7   8   0       34.76       31.34      2.59 o 
   8   8   0        1.87        0.24      2.79 o 
   9   8   0        4.05        2.34      3.04 o 
  10   8   0        6.05        5.10      2.97 o 
  11   8   0        5.25        1.23      3.41 o 
  12   8   0        1.56       -3.26      3.90 o 
   1   9   0        9.85       11.23      1.88 o 
   2   9   0       15.20       14.97      2.40 o 
   3   9   0        1.74        0.35      2.62 o 
   4   9   0       45.04       40.81      3.01 o 
   5   9   0        0.04        0.38      2.63 o 
   6   9   0       21.00       16.35      3.14 o 
   7   9   0        1.24       -0.25      3.05 o 
   8   9   0        3.08       -0.30      3.19 o 
   9   9   0        1.95       -0.01      3.34 o 
  10   9   0       11.92       11.49      3.76 o 
  11   9   0        3.22        4.01      7.12 o 
   0  10   0        3.54        2.02      3.02 o 
   1  10   0        3.75        3.32      2.89 o 
   2  10   0       50.00       54.00      3.28 o 
   3  10   0        1.36        9.93      3.70 o 
   4  10   0       39.92       58.04      5.35 o 
   5  10   0        2.13        0.56      3.26 o 
   6  10   0        3.69        0.20      3.00 o 
   7  10   0        0.01       -2.97      2.97 o 
   8  10   0        0.85       -0.16      3.21 o 
   9  10   0        9.07       10.76      5.02 o 
   1  11   0        7.32       14.96      3.46 o 
   2  11   0        1.32        3.10      3.15 o 
   3  11   0        2.30        7.57      3.63 o 
   4  11   0        0.32        1.89      3.85 o 
   5  11   0        1.01        5.79      4.27 o 
   6  11   0        0.62        3.15      4.49 o 
   7  11   0        0.54       -3.69      6.13 o 
   0  12   0        0.78       -5.56      5.56 o 
   1  12   0        0.47        0.43      5.64 o 
   2  12   0        1.09       -5.11      6.40 o 
   3  12   0        0.03        2.58      4.58 o 
 -17   1   1        0.08        3.11      4.18 o 
 -16   1   1        8.48        7.09      3.49 o 
 -15   1   1        2.37       -1.27      3.04 o 
 -14   1   1       12.51       11.47      2.56 o 
 -13   1   1        6.87        4.04      2.22 o 
 -12   1   1       35.93       37.99      2.14 o 
 -11   1   1      309.02      316.03      4.71 o 
 -10   1   1       16.90       17.76      1.64 o 
  -9   1   1      292.41      275.06      2.67 o 
  -8   1   1       80.87       63.94      1.09 o 
  -7   1   1      140.51      134.79      1.75 o 
  -6   1   1      147.21      189.67      1.60 o 
  -5   1   1       98.82      104.18      2.14 o 
  -4   1   1      729.76      780.69      7.50 o 
  -3   1   1     5944.35     6710.40     42.44 o 
   2   1   1    11429.51    12785.38     68.60 o 
   3   1   1     1675.92     1909.86     17.58 o 
   4   1   1      120.21      147.28      1.59 o 
   5   1   1      392.02      462.02      3.94 o 
   6   1   1      308.87      373.09      4.95 o 
   7   1   1       13.23       10.99      1.01 o 
   8   1   1      870.76      837.98      9.72 o 
   9   1   1      399.52      402.97      6.90 o 
  10   1   1       33.65       39.17      1.83 o 
  11   1   1        4.65        2.01      2.32 o 
  12   1   1        7.05        6.98      2.23 o 
  13   1   1        1.56       -1.87      3.30 o 
  14   1   1       13.32        7.77      2.64 o 
  15   1   1       13.23        7.00      3.12 o 
  16   1   1        0.18        2.53      4.32 o 
 -16   2   1        7.21        3.84      3.51 o 
 -15   2   1        0.09       -3.53      3.53 o 
 -14   2   1        1.94       -2.10      2.79 o 
 -13   2   1       16.58       15.31      2.21 o 
 -12   2   1       35.03       31.85      2.18 o 
 -11   2   1        1.55        3.35      1.88 o 
 -10   2   1      198.81      200.56      2.18 o 
  -9   2   1      849.85      786.19      3.14 o 
  -8   2   1       59.96       54.33      1.18 o 
  -7   2   1       24.87       19.29      1.25 o 
  -6   2   1      190.76      202.42      1.27 o 
  -5   2   1      490.61      537.59      4.40 o 
  -4   2   1      386.24      464.03      5.74 o 
  -3   2   1       11.45       16.81      0.88 o 
  -2   2   1     2008.77     2019.36     39.87 o 
  -1   2   1      100.69      158.14      4.12 o 
   0   2   1      820.29      927.66     32.98 o 
   1   2   1     5973.90     6246.25     40.65 o 
   2   2   1     1967.63     2262.74     24.15 o 
   3   2   1       47.99       68.53      1.20 o 
   4   2   1        0.00        2.98      0.73 o 
   5   2   1      493.36      542.70      4.08 o 
   6   2   1       35.85       47.30      1.12 o 
   7   2   1        1.76        1.71      1.18 o 
   8   2   1       11.65       10.97      1.29 o 
   9   2   1      162.09      142.73      2.95 o 
  10   2   1        1.57        4.26      1.58 o 
  11   2   1        6.53        3.53      1.85 o 
  12   2   1       21.95       18.97      2.39 o 
  13   2   1        0.69       -0.58      3.00 o 
  14   2   1        0.39       -1.94      3.72 o 
  15   2   1        4.45        3.49      4.30 o 
 -16   3   1        0.20        3.91      4.29 o 
 -15   3   1        7.93        7.11      3.72 o 
 -14   3   1        0.76       -0.32      2.70 o 
 -13   3   1       14.92       12.25      2.36 o 
 -12   3   1        6.56        7.04      1.98 o 
 -11   3   1      196.73      187.04      3.55 o 
 -10   3   1      595.86      573.23      6.15 o 
  -9   3   1      505.98      508.52      4.79 o 
  -8   3   1     1136.91     1086.51      4.41 o 
  -7   3   1        4.47        9.03      0.89 o 
  -6   3   1       10.98       11.94      0.89 o 
  -5   3   1       11.51        9.05      0.91 o 
  -4   3   1       41.19       28.08      0.82 o 
  -3   3   1        7.28       17.67      1.40 o 
  -2   3   1     4804.39     5039.97     73.07 o 
  -1   3   1      495.83      591.92      6.69 o 
   0   3   1     2043.42     2143.51     32.13 o 
   1   3   1     1602.20     1643.08     45.94 o 
   2   3   1      571.22      695.42     15.15 o 
   3   3   1      379.77      366.65      7.34 o 
   4   3   1      203.26      184.13      2.36 o 
   5   3   1       39.25       49.09      1.28 o 
   6   3   1       31.14       31.80      1.07 o 
   7   3   1      238.33      220.08      2.92 o 
   8   3   1        0.02       -1.45      1.45 o 
   9   3   1       94.32       84.80      1.69 o 
  10   3   1        3.22        1.50      1.47 o 
  11   3   1       22.15       25.33      1.77 o 
  12   3   1       86.70       87.13      2.25 o 
  13   3   1        0.42       -1.57      3.80 o 
  14   3   1        8.13        9.65      6.08 o 
  15   3   1        0.21        6.49      8.01 o 
 -15   4   1        5.72        2.95      5.28 o 
 -14   4   1       23.99       27.89      3.14 o 
 -13   4   1       17.12       17.31      2.41 o 
 -12   4   1       79.48       75.50      2.84 o 
 -11   4   1      106.93       92.69      2.31 o 
 -10   4   1        3.15        3.77      1.88 o 
  -9   4   1        1.80        5.68      1.89 o 
  -8   4   1       62.83       59.62      1.66 o 
  -7   4   1        4.90        4.63      1.20 o 
  -6   4   1      177.07      158.03      3.76 o 
  -5   4   1      804.16      841.21     10.47 o 
  -4   4   1       52.51       49.30      1.36 o 
  -3   4   1      190.15      190.97      2.69 o 
  -2   4   1      428.58      451.25      8.75 o 
  -1   4   1     1079.14     1127.20      7.82 o 
   0   4   1       14.84       18.17      2.15 o 
   1   4   1        0.05        1.98      1.22 o 
   2   4   1     1741.86     1739.99      7.57 o 
   3   4   1     1058.15     1077.81     11.56 o 
   4   4   1      179.17      162.51      3.98 o 
   5   4   1       30.63       34.66      1.26 o 
   6   4   1       16.97       20.42      1.17 o 
   7   4   1       54.68       51.24      1.37 o 
   8   4   1       48.46       42.07      1.66 o 
   9   4   1       12.13        5.10      1.82 o 
  10   4   1        2.28        4.60      2.22 o 
  11   4   1        1.07        3.39      2.37 o 
  12   4   1       14.86        8.32      2.71 o 
  13   4   1        0.02        5.12      5.88 o 
  14   4   1        0.02        5.12      5.98 o 
 -15   5   1       20.53       37.67      6.72 o 
 -14   5   1        2.13        9.17      4.38 o 
 -13   5   1        8.07       18.36      3.13 o 
 -12   5   1       24.97       33.05      3.36 o 
 -11   5   1        0.26        2.74      2.31 o 
 -10   5   1        7.01        7.58      2.47 o 
  -9   5   1        4.46        4.92      2.56 o 
  -8   5   1       30.65       27.83      3.09 o 
  -7   5   1       16.36       18.02      2.09 o 
  -6   5   1       24.69       26.46      1.85 o 
  -5   5   1      170.30      177.39      3.70 o 
  -4   5   1       70.27       78.26      2.10 o 
  -3   5   1        0.53        0.85      1.16 o 
  -2   5   1       14.45       10.52      1.14 o 
  -1   5   1      301.46      303.04      6.18 o 
   0   5   1       88.20       81.57      1.64 o 
   1   5   1      886.37      884.45     15.55 o 
   2   5   1     2500.16     2600.17     38.51 o 
   3   5   1       45.47       54.79      2.27 o 
   4   5   1       91.18       76.48      3.96 o 
   5   5   1        0.85        1.16      2.04 o 
   6   5   1      113.84      102.21      2.51 o 
   7   5   1       14.11       13.95      2.16 o 
   8   5   1       55.01       47.52      5.02 o 
   9   5   1        6.00        4.51      2.78 o 
  10   5   1      121.80      122.50      3.11 o 
  11   5   1       72.75       64.48      3.08 o 
  12   5   1      119.99      133.49      4.05 o 
  13   5   1       30.62       40.84      5.01 o 
  14   5   1       12.91       15.54      6.73 o 
 -14   6   1       28.75       43.20      3.86 o 
 -13   6   1       21.93       32.20      3.80 o 
 -12   6   1       17.49       22.12      3.65 o 
 -11   6   1       12.72       14.01      3.31 o 
 -10   6   1       42.04       44.41      6.06 o 
  -9   6   1        6.42        9.63      3.45 o 
  -8   6   1      128.74      121.08      2.94 o 
  -7   6   1       18.72       18.24      2.48 o 
  -6   6   1        9.98       10.81      2.30 o 
  -5   6   1       60.19       70.99      2.43 o 
  -4   6   1        0.63        0.95      1.70 o 
  -3   6   1        0.26        0.67      1.66 o 
  -2   6   1       63.70       60.82      3.06 o 
  -1   6   1       13.06       23.49      2.11 o 
   0   6   1       60.28       61.14      3.62 o 
   1   6   1      177.58      182.02      4.60 o 
   2   6   1      203.39      199.24      4.52 o 
   3   6   1        1.16        4.70      1.49 o 
   4   6   1        6.17        6.22      2.12 o 
   5   6   1       29.28       36.91      3.35 o 
   6   6   1        0.34       -0.94      2.05 o 
   7   6   1        1.02        2.81      2.82 o 
   8   6   1       18.42       12.39      3.34 o 
   9   6   1       14.68       14.98      3.99 o 
  10   6   1       21.91       16.54      2.90 o 
  11   6   1        1.99        7.25      2.96 o 
  12   6   1        1.31        7.19      3.59 o 
  13   6   1       95.40      119.18      5.44 o 
  14   6   1       20.00       40.50      8.46 o 
 -14   7   1        2.30        1.58      5.13 o 
 -13   7   1        0.47        0.68      3.85 o 
 -12   7   1        7.03       10.40      3.40 o 
 -11   7   1       22.37       19.04      3.02 o 
 -10   7   1        0.50       -2.93      2.93 o 
  -9   7   1       13.41        7.55      2.52 o 
  -8   7   1        0.06       -2.54      2.54 o 
  -7   7   1       10.06        7.02      2.31 o 
  -6   7   1       25.34       26.75      3.15 o 
  -5   7   1       34.05       37.06      2.87 o 
  -4   7   1       38.50       34.37      1.77 o 
  -3   7   1       10.72        5.40      1.63 o 
  -2   7   1      252.59      273.46      7.31 o 
  -1   7   1       83.65       71.26      5.01 o 
   0   7   1       65.87       70.43      3.82 o 
   1   7   1        0.19       -0.33      1.67 o 
   2   7   1      101.83       78.10      1.80 o 
   3   7   1        6.16        4.70      1.98 o 
   4   7   1        0.10        2.12      2.20 o 
   5   7   1       72.49       77.14      2.45 o 
   6   7   1       17.79       10.20      2.40 o 
   7   7   1       21.42       21.51      2.67 o 
   8   7   1        4.89        0.80      2.94 o 
   9   7   1       10.94       10.69      3.15 o 
  10   7   1        5.21        2.52      2.91 o 
  11   7   1        5.66        5.38      3.19 o 
  12   7   1        1.74       -2.21      3.76 o 
  13   7   1        4.76        2.45      6.29 o 
 -13   8   1        0.10       -1.46      5.34 o 
 -12   8   1        2.81        0.33      3.09 o 
 -11   8   1        0.82        0.32      3.21 o 
 -10   8   1        1.72        0.91      3.02 o 
  -9   8   1        6.17        4.04      2.94 o 
  -8   8   1       16.12       10.42      2.51 o 
  -7   8   1      115.67      107.79      4.54 o 
  -6   8   1        1.97        2.93      2.48 o 
  -5   8   1       62.12       61.09      2.68 o 
  -4   8   1        6.87        4.85      2.42 o 
  -3   8   1       41.32       30.76      2.27 o 
  -2   8   1        0.96        1.99      2.14 o 
  -1   8   1       31.60       27.77      1.99 o 
   0   8   1       13.49       10.86      1.75 o 
   1   8   1      142.29      129.98      1.97 o 
   2   8   1        4.23        3.56      1.86 o 
   3   8   1       47.82       39.65      2.50 o 
   4   8   1       38.01       34.99      2.44 o 
   5   8   1      170.84      161.93      6.21 o 
   6   8   1       54.32       44.46      3.48 o 
   7   8   1       86.10       77.23      3.72 o 
   8   8   1       20.18       14.30      3.06 o 
   9   8   1        0.73       -2.71      2.71 o 
  10   8   1        0.68       -1.72      3.41 o 
  11   8   1        1.48       -2.20      3.36 o 
  12   8   1        1.06       -9.35      9.35 o 
 -11   9   1        2.15        3.49      3.42 o 
 -10   9   1        3.72        7.77      3.45 o 
  -9   9   1        1.64        4.74      3.37 o 
  -8   9   1       24.90       23.57      3.55 o 
  -7   9   1        1.25        0.66      3.05 o 
  -6   9   1       19.68       16.62      2.66 o 
  -5   9   1        4.61        4.23      2.55 o 
  -4   9   1       25.57       24.80      3.11 o 
  -3   9   1        0.30        4.83      2.90 o 
  -2   9   1        7.16        6.66      2.02 o 
  -1   9   1        4.77        3.92      1.98 o 
   0   9   1       47.85       46.46      2.31 o 
   1   9   1       51.85       46.10      2.00 o 
   2   9   1       99.46      101.67      3.88 o 
   3   9   1       72.21       66.47      2.85 o 
   4   9   1       20.83       15.40      2.34 o 
   5   9   1       15.28       10.17      2.58 o 
   6   9   1       34.69       28.91      2.81 o 
   7   9   1        1.31       -1.24      2.69 o 
   8   9   1        0.22        1.20      3.24 o 
   9   9   1        4.37        1.58      3.61 o 
  10   9   1        0.08       -1.20      4.17 o 
 -10  10   1        0.27        0.98      5.50 o 
  -9  10   1        1.56       -0.51      3.07 o 
  -8  10   1        0.58       -0.65      3.23 o 
  -7  10   1       13.60        7.99      2.82 o 
  -6  10   1        2.42        0.40      3.09 o 
  -5  10   1        3.92        9.34      3.62 o 
  -4  10   1       16.44       23.75      4.93 o 
  -3  10   1        1.60        5.64      2.63 o 
  -2  10   1       24.82       30.14      2.92 o 
  -1  10   1       23.09       25.73      2.31 o 
   0  10   1        1.52        0.09      2.47 o 
   1  10   1        8.06        8.55      2.74 o 
   2  10   1       29.97       34.15      3.04 o 
   3  10   1       12.34       17.65      3.70 o 
   4  10   1       13.47       12.59      3.36 o 
   5  10   1        3.07        3.92      3.31 o 
   6  10   1        2.61        1.01      3.13 o 
   7  10   1        3.45        1.24      3.55 o 
   8  10   1        1.42        2.90      3.87 o 
   9  10   1        0.90       -1.71      8.68 o 
  -8  11   1        0.00       -3.56      7.57 o 
  -7  11   1        0.18        7.45     10.46 o 
  -6  11   1        0.88        2.49      3.59 o 
  -5  11   1        5.25        6.00      4.20 o 
  -4  11   1       19.56       26.59      4.09 o 
  -3  11   1       15.96       15.45      3.07 o 
  -2  11   1       64.46       67.29      3.45 o 
  -1  11   1       19.41       15.97      3.46 o 
   0  11   1        7.56        5.91      3.55 o 
   1  11   1        6.16        9.93      3.03 o 
   2  11   1        6.66       20.49      4.23 o 
   3  11   1        3.39       13.29      3.69 o 
   4  11   1        6.10        9.33      3.69 o 
   5  11   1        0.97        1.13      3.68 o 
   6  11   1        6.20        0.19      4.41 o 
   7  11   1        0.02       -5.79      8.46 o 
  -4  12   1        0.39       -2.23      7.57 o 
  -3  12   1        1.94        4.71      4.07 o 
  -2  12   1        6.90       -0.81      7.07 o 
  -1  12   1        4.01        0.74      4.43 o 
   0  12   1        0.36       -3.34      4.57 o 
   1  12   1        8.38       -0.89      7.12 o 
   2  12   1        0.28       -3.41      4.09 o 
   3  12   1        4.32       12.00      4.55 o 
 -17   0   2        0.48        4.29      5.32 o 
 -16   0   2        0.04       -0.40      4.01 o 
 -15   0   2       18.04       16.23      4.08 o 
 -14   0   2       24.59       28.04      3.41 o 
 -13   0   2        0.02       -1.57      3.10 o 
 -12   0   2        1.53        0.28      2.90 o 
 -11   0   2      317.85      312.18      5.51 o 
 -10   0   2     1746.75     1905.32     12.65 o 
  -9   0   2       18.61       17.62      1.32 o 
  -8   0   2       73.76       64.05      1.39 o 
  -7   0   2      499.42      476.10      4.64 o 
  -6   0   2      685.25      874.31      7.58 o 
  -5   0   2     3117.83     3845.14     14.69 o 
  -4   0   2     1474.05     1633.90      8.29 o 
  -3   0   2      782.25      702.63      2.21 o 
   2   0   2    31703.69    34804.34    448.36 o 
   3   0   2     3395.12     4024.20     15.80 o 
   4   0   2     4943.69     5720.88     98.27 o 
   5   0   2     2469.91     2695.90     17.71 o 
   6   0   2      507.78      579.90     10.35 o 
   7   0   2       16.32       27.85      1.59 o 
   8   0   2      466.08      450.45      4.66 o 
   9   0   2       77.37       63.84      1.92 o 
  10   0   2        0.57        2.20      3.16 o 
  11   0   2       90.43      108.70      3.68 o 
  12   0   2        0.51        7.93      3.68 o 
  13   0   2        2.97        1.97      5.46 o 
  14   0   2       14.06        7.66      3.65 o 
  15   0   2        4.38        0.85      6.45 o 
  16   0   2        0.73       -2.67      7.57 o 
 -17   1   2        0.26        1.69      3.25 o 
 -16   1   2        2.42        2.30      2.97 o 
 -15   1   2       19.34       18.49      3.01 o 
 -14   1   2        0.32       -0.35      2.47 o 
 -13   1   2       73.75       64.42      2.29 o 
 -12   1   2       25.14       25.10      2.01 o 
 -11   1   2        0.78        7.24      1.88 o 
 -10   1   2       49.67       52.65      1.68 o 
  -9   1   2       19.31       14.39      0.94 o 
  -8   1   2       17.52       13.74      0.90 o 
  -7   1   2      180.68      221.80      1.77 o 
  -6   1   2     1910.28     2061.10      7.05 o 
  -5   1   2      631.63      660.86      3.68 o 
  -4   1   2     2839.46     3073.65     26.42 o 
  -3   1   2     1208.05     1444.36     11.72 o 
   1   1   2     4701.63     5185.32     22.89 o 
   2   1   2       41.52       37.84      1.31 o 
   3   1   2     3266.56     3512.34     12.18 o 
   4   1   2      117.61      144.57      1.40 o 
   5   1   2      788.78      829.46      4.51 o 
   6   1   2      165.92      193.63      2.15 o 
   7   1   2      236.85      207.04      2.34 o 
   8   1   2      386.43      408.03      5.41 o 
   9   1   2       65.04       52.97      1.54 o 
  10   1   2       21.80       17.02      1.94 o 
  11   1   2        0.46        1.96      2.34 o 
  12   1   2       28.99       27.05      3.12 o 
  13   1   2        1.95        1.70      2.64 o 
  14   1   2        5.88        4.80      3.19 o 
  15   1   2        1.78        0.01      3.55 o 
 -17   2   2        1.22       -2.89      5.35 o 
 -16   2   2        1.26       -3.35      3.45 o 
 -15   2   2        7.93        4.02      3.16 o 
 -14   2   2       29.97       32.17      2.54 o 
 -13   2   2        5.91        4.56      2.23 o 
 -12   2   2       21.55       29.02      2.10 o 
 -11   2   2       17.51       15.81      1.86 o 
 -10   2   2     1085.53     1095.67     16.55 o 
  -9   2   2     1085.80     1098.44      9.76 o 
  -8   2   2       12.50       14.03      0.89 o 
  -7   2   2      153.91      147.11      1.32 o 
  -6   2   2      811.82      875.23      4.99 o 
  -5   2   2       16.46       17.21      0.75 o 
  -4   2   2      995.12      898.26      4.88 o 
  -3   2   2      125.77      150.01      2.91 o 
  -2   2   2     9422.19     9576.95     83.72 o 
  -1   2   2     6682.42     7296.09     60.51 o 
   0   2   2    42104.05    44501.86    100.13 o 
   1   2   2      451.03      564.96     12.80 o 
   2   2   2       74.88       74.52      1.15 o 
   3   2   2      484.36      577.80      2.60 o 
   4   2   2      569.64      731.68      4.91 o 
   5   2   2       12.94       13.67      0.98 o 
   6   2   2      294.49      265.36      3.92 o 
   7   2   2       83.26       69.27      1.47 o 
   8   2   2      235.81      221.61      2.83 o 
   9   2   2       87.16       74.15      1.65 o 
  10   2   2        5.80        2.34      1.60 o 
  11   2   2        3.54        2.16      2.02 o 
  12   2   2        2.74       -0.55      2.70 o 
  13   2   2       14.79       17.79      3.65 o 
  14   2   2       15.60       11.47      4.78 o 
  15   2   2        0.58       -4.54      4.54 o 
 -16   3   2        0.59        3.33      5.14 o 
 -15   3   2        7.33        6.88      3.15 o 
 -14   3   2       16.45       14.43      2.38 o 
 -13   3   2        6.88        6.47      2.44 o 
 -12   3   2        0.08        2.28      2.13 o 
 -11   3   2        0.14        2.19      2.05 o 
 -10   3   2      177.01      175.11      2.04 o 
  -9   3   2      457.81      461.36      4.03 o 
  -8   3   2       61.17       63.15      1.67 o 
  -7   3   2      140.65      188.05      2.18 o 
  -6   3   2      631.43      667.93      4.86 o 
  -5   3   2       34.13       50.78      1.60 o 
  -4   3   2      193.55      154.21      2.54 o 
  -3   3   2        6.77        1.06      0.70 o 
  -2   3   2       74.39       70.83      2.88 o 
  -1   3   2     1199.23     1204.31     12.87 o 
   0   3   2     5013.69     5467.67     28.09 o 
   1   3   2      458.61      390.84      3.61 o 
   2   3   2      321.74      345.07      2.82 o 
   3   3   2    10432.39    11323.04    139.73 o 
   4   3   2       21.20       20.19      1.21 o 
   5   3   2     1318.34     1417.43     12.03 o 
   6   3   2        7.12        9.26      1.19 o 
   7   3   2       14.68       15.27      1.26 o 
   8   3   2        7.66        4.74      1.37 o 
   9   3   2        8.74        3.14      1.48 o 
  10   3   2      101.70       99.34      1.69 o 
  11   3   2       12.63       14.51      1.98 o 
  12   3   2       47.24       46.34      3.44 o 
  13   3   2       12.27       11.13      5.82 o 
  14   3   2        0.11       -0.40      5.56 o 
 -16   4   2        1.13       14.16      4.38 o 
 -15   4   2        1.08        4.21      3.49 o 
 -14   4   2       29.45       24.52      3.08 o 
 -13   4   2       63.69       51.79      2.92 o 
 -12   4   2       12.74       14.14      2.09 o 
 -11   4   2       78.89       78.14      2.25 o 
 -10   4   2       43.29       45.27      1.98 o 
  -9   4   2       16.65       19.14      1.87 o 
  -8   4   2        9.87       13.66      1.77 o 
  -7   4   2       72.36       82.04      1.93 o 
  -6   4   2        8.07        8.00      1.34 o 
  -5   4   2        0.80        1.87      0.90 o 
  -4   4   2      117.25      101.59      1.63 o 
  -3   4   2       36.44       28.60      1.94 o 
  -2   4   2      113.08       93.96      2.22 o 
  -1   4   2        9.28       17.43      1.56 o 
   0   4   2      236.86      316.77      5.26 o 
   1   4   2     1128.40     1168.27     12.50 o 
   2   4   2        1.36       11.25      0.97 o 
   3   4   2      259.54      260.40      3.79 o 
   4   4   2       35.12       23.92      1.71 o 
   5   4   2       18.40       18.49      1.34 o 
   6   4   2       86.40       87.12      1.44 o 
   7   4   2        2.51        0.88      1.29 o 
   8   4   2       39.86       30.96      1.55 o 
   9   4   2       25.70       26.22      2.15 o 
  10   4   2       21.31       25.76      2.33 o 
  11   4   2       17.19       12.11      2.84 o 
  12   4   2        0.63        4.53      4.35 o 
  13   4   2        0.02        1.60      6.23 o 
  14   4   2        6.97        5.21      5.27 o 
 -15   5   2       38.87       48.51      4.89 o 
 -14   5   2        0.83        9.02      4.00 o 
 -13   5   2       14.78       27.43      3.73 o 
 -12   5   2       37.19       44.04      2.88 o 
 -11   5   2        1.23        3.38      2.31 o 
 -10   5   2       21.20       14.46      2.69 o 
  -9   5   2       37.96       34.47      2.71 o 
  -8   5   2       40.66       48.46      4.35 o 
  -7   5   2        0.33        2.71      2.26 o 
  -6   5   2      325.04      307.93      3.92 o 
  -5   5   2       98.79       96.71      3.58 o 
  -4   5   2      540.35      540.94     21.42 o 
  -3   5   2      400.05      404.27      5.77 o 
  -2   5   2      977.61     1029.70     18.79 o 
  -1   5   2      314.32      293.25      7.64 o 
   0   5   2     1038.10     1077.21     25.01 o 
   1   5   2      423.37      383.90      5.61 o 
   2   5   2        0.15        1.38      1.60 o 
   3   5   2       67.18       50.48      3.06 o 
   4   5   2       45.96       51.62      1.87 o 
   5   5   2        2.37        0.23      2.04 o 
   6   5   2        0.59        1.46      2.02 o 
   7   5   2        9.66        7.20      2.08 o 
   8   5   2       73.51       66.53      4.24 o 
   9   5   2       25.60       25.38      2.64 o 
  10   5   2      138.12      116.18      3.13 o 
  11   5   2        8.33       11.59      3.70 o 
  12   5   2        2.57        7.50      4.05 o 
  13   5   2        2.13       10.36      6.13 o 
 -14   6   2       10.08       11.60      3.20 o 
 -13   6   2        0.03        0.90      3.25 o 
 -12   6   2        0.33        0.28      3.06 o 
 -11   6   2       20.66       19.31      2.96 o 
 -10   6   2       23.77       20.53      2.64 o 
  -9   6   2      154.68      156.11      3.63 o 
  -8   6   2      220.27      220.04      4.64 o 
  -7   6   2      777.12      785.81      6.02 o 
  -6   6   2        4.30        4.78      2.17 o 
  -5   6   2       23.33       26.67      2.45 o 
  -4   6   2        4.54        2.84      1.45 o 
  -3   6   2        9.46        7.81      1.38 o 
  -2   6   2        7.00        1.83      1.21 o 
  -1   6   2        0.03        0.18      1.47 o 
   0   6   2      288.65      291.10      6.62 o 
   1   6   2      150.05      146.76      4.81 o 
   2   6   2      134.96      129.61      2.85 o 
   3   6   2      228.25      218.60     10.23 o 
   4   6   2        1.43        4.32      2.07 o 
   5   6   2       35.71       40.70      2.16 o 
   6   6   2        5.55        4.40      2.07 o 
   7   6   2        1.82        1.50      2.74 o 
   8   6   2       13.35       17.59      2.69 o 
   9   6   2        9.46       10.08      2.80 o 
  10   6   2       63.03       72.96      5.29 o 
  11   6   2       31.09       34.31      4.88 o 
  12   6   2        3.58       13.31      4.24 o 
  13   6   2       11.55       13.91      4.25 o 
 -14   7   2        2.52        4.92      4.71 o 
 -13   7   2       21.37       27.01      3.42 o 
 -12   7   2       12.17       17.39      3.20 o 
 -11   7   2       12.47       11.21      2.95 o 
 -10   7   2        1.11        0.10      2.83 o 
  -9   7   2        0.36       -0.66      2.49 o 
  -8   7   2       51.71       43.16      2.59 o 
  -7   7   2      115.25      104.70      2.69 o 
  -6   7   2      293.48      269.72      3.73 o 
  -5   7   2       14.73        6.39      2.05 o 
  -4   7   2        7.59        8.21      1.58 o 
  -3   7   2      211.16      176.92      5.24 o 
  -2   7   2        1.12        0.07      1.65 o 
  -1   7   2      186.44      165.62      2.59 o 
   0   7   2       71.22       70.80      1.65 o 
   1   7   2      389.33      364.04      3.22 o 
   2   7   2        2.01        1.49      1.53 o 
   3   7   2        2.42        2.10      2.11 o 
   4   7   2       54.10       43.30      2.28 o 
   5   7   2      126.53      119.33      3.55 o 
   6   7   2        1.47        1.42      2.58 o 
   7   7   2       20.81       15.11      3.25 o 
   8   7   2       17.14       14.48      3.22 o 
   9   7   2        3.88        5.08      2.96 o 
  10   7   2        0.20        1.36      3.32 o 
  11   7   2        1.49        6.28      5.34 o 
  12   7   2       13.14       13.52      4.07 o 
 -13   8   2        0.73        1.82      4.52 o 
 -12   8   2        7.36        8.05      3.39 o 
 -11   8   2        0.07       -0.67      3.08 o 
 -10   8   2        9.04        6.55      3.04 o 
  -9   8   2        6.61        5.99      2.74 o 
  -8   8   2        1.36        3.83      2.79 o 
  -7   8   2        1.39        2.67      2.58 o 
  -6   8   2       35.91       31.48      2.57 o 
  -5   8   2        6.73        4.80      2.45 o 
  -4   8   2       13.34        7.57      2.41 o 
  -3   8   2       16.92        8.25      1.88 o 
  -2   8   2       28.79       29.59      2.80 o 
  -1   8   2       12.37        7.18      1.88 o 
   0   8   2        0.02        1.60      1.95 o 
   1   8   2        7.33        8.20      1.89 o 
   2   8   2      104.80      110.58      3.22 o 
   3   8   2       88.73       73.74      3.06 o 
   4   8   2      431.58      410.10     10.13 o 
   5   8   2        0.08        2.41      2.42 o 
   6   8   2        0.32       -0.56      2.53 o 
   7   8   2        0.27       -2.50      2.78 o 
   8   8   2        2.48        1.07      3.14 o 
   9   8   2        0.13        0.90      3.68 o 
  10   8   2        5.88        2.01      3.26 o 
  11   8   2        0.34       -3.95      3.95 o 
 -12   9   2        0.39        5.79      7.57 o 
 -11   9   2       15.81       17.92      3.70 o 
 -10   9   2       21.33       18.44      3.67 o 
  -9   9   2        1.65        1.94      3.60 o 
  -8   9   2        5.91        5.00      3.15 o 
  -7   9   2        8.21        6.06      2.84 o 
  -6   9   2        1.24       -0.76      2.67 o 
  -5   9   2        0.07       -0.60      2.54 o 
  -4   9   2        0.20       -2.26      2.51 o 
  -3   9   2        0.09        2.49      2.92 o 
  -2   9   2       28.98       22.74      2.24 o 
  -1   9   2       40.81       39.76      2.07 o 
   0   9   2       31.10       24.07      2.02 o 
   1   9   2        5.04        5.80      3.04 o 
   2   9   2        4.69        7.01      2.41 o 
   3   9   2        0.83       -0.61      3.14 o 
   4   9   2       26.90       20.43      2.98 o 
   5   9   2       28.79       22.80      2.75 o 
   6   9   2        6.37        7.20      2.78 o 
   7   9   2        7.53        6.53      3.01 o 
   8   9   2        1.16        0.49      3.33 o 
   9   9   2        0.00       -3.59      3.84 o 
  10   9   2        0.21       -8.01      8.01 o 
 -11  10   2        2.83        2.67      5.79 o 
 -10  10   2        4.86        5.84      5.50 o 
  -9  10   2        0.41       -2.32      3.19 o 
  -8  10   2        0.06       -2.13      3.57 o 
  -7  10   2        0.53       -2.07      3.12 o 
  -6  10   2        5.61        6.08      3.91 o 
  -5  10   2       11.41       12.37      4.21 o 
  -4  10   2        4.96        9.83      2.92 o 
  -3  10   2        0.90        1.50      3.12 o 
  -2  10   2        7.55        7.91      2.73 o 
  -1  10   2        0.22        1.05      2.23 o 
   0  10   2       42.93       46.89      4.93 o 
   1  10   2        3.04        7.17      2.69 o 
   2  10   2       47.49       48.37      3.94 o 
   3  10   2        0.27        2.42      3.30 o 
   4  10   2       11.17       17.42      3.23 o 
   5  10   2        0.98        4.07      3.48 o 
   6  10   2       13.44       14.78      3.76 o 
   7  10   2        0.08        0.24      4.11 o 
   8  10   2        2.43        7.32      4.31 o 
  -8  11   2        0.02        6.75      9.35 o 
  -7  11   2        0.01       -2.78      3.46 o 
  -6  11   2        1.19        1.62      4.70 o 
  -5  11   2        0.25        3.36      3.46 o 
  -4  11   2       19.36       22.18      3.35 o 
  -3  11   2        3.49       11.92      3.62 o 
  -2  11   2        0.82        3.79      3.05 o 
  -1  11   2        0.64       -2.10      3.38 o 
   0  11   2        0.48        0.76      3.58 o 
   1  11   2        1.42        4.06      3.12 o 
   2  11   2        3.78       11.08      3.35 o 
   3  11   2        0.94        8.91      4.32 o 
   4  11   2        3.52        6.28      3.71 o 
   5  11   2        0.37        0.88      3.57 o 
   6  11   2        1.70       -9.35      9.35 o 
  -4  12   2        0.63        0.89      5.56 o 
  -3  12   2        0.21       -3.56      7.12 o 
  -2  12   2        0.09       -3.74      4.96 o 
  -1  12   2        1.25       -4.10      4.10 o 
   0  12   2        5.14        1.96      5.18 o 
   1  12   2        0.00        0.41      4.03 o 
   2  12   2        0.19        5.69      4.97 o 
   3  12   2        1.50       12.02      8.46 o 
 -18   1   3        0.79       -9.28     12.91 o 
 -17   1   3        4.24        5.03      3.37 o 
 -16   1   3        8.76        5.58      3.03 o 
 -15   1   3        7.60       10.55      2.66 o 
 -14   1   3        0.37        2.07      2.33 o 
 -13   1   3       23.51       22.27      2.04 o 
 -12   1   3      240.57      244.40      3.90 o 
 -11   1   3      450.78      415.14      4.51 o 
 -10   1   3        0.89        1.56      1.86 o 
  -9   1   3        2.41        3.03      1.26 o 
  -8   1   3      344.05      322.90      5.14 o 
  -7   1   3       84.58       65.92      1.41 o 
  -6   1   3     1012.50     1127.99      9.05 o 
  -5   1   3        8.13        8.52      0.60 o 
  -4   1   3       68.77       86.98      1.36 o 
  -3   1   3     2397.46     2622.92     16.94 o 
   0   1   3    16160.17    18021.57     90.34 o 
   1   1   3      947.57      940.88      6.79 o 
   2   1   3      164.48      207.86      2.89 o 
   3   1   3       15.94       18.11      0.67 o 
   4   1   3      130.99      114.29      1.71 o 
   5   1   3     2451.90     2678.80     16.66 o 
   6   1   3      114.29      126.63      2.12 o 
   7   1   3     2008.51     2015.28     14.07 o 
   8   1   3      147.14      142.62      1.48 o 
   9   1   3      110.94       99.07      1.82 o 
  10   1   3       33.89       31.20      2.37 o 
  11   1   3        5.25        8.63      2.53 o 
  12   1   3       24.44       32.00      3.45 o 
  13   1   3        3.77        2.55      4.61 o 
  14   1   3        2.19       -3.36      3.36 o 
  15   1   3        2.25       -4.76      4.76 o 
 -18   2   3        0.69        1.78      7.12 o 
 -17   2   3        0.93        1.09      3.45 o 
 -16   2   3        0.11        0.79      2.82 o 
 -15   2   3       10.52       14.04      3.32 o 
 -14   2   3       37.81       42.03      2.62 o 
 -13   2   3       21.48       18.02      2.14 o 
 -12   2   3      174.72      151.71      2.61 o 
 -11   2   3        0.00        3.59      1.75 o 
 -10   2   3      416.24      373.89      2.55 o 
  -9   2   3      162.71      177.16      2.27 o 
  -8   2   3       26.60       24.79      1.82 o 
  -7   2   3        0.59        2.74      0.66 o 
  -6   2   3      233.22      195.32      7.46 o 
  -5   2   3      544.74      573.64      3.92 o 
  -4   2   3      127.50      163.58      1.66 o 
  -3   2   3      107.77       94.75      2.46 o 
  -2   2   3     3305.16     3555.23     23.91 o 
  -1   2   3    10862.66    12250.49     76.66 o 
   0   2   3     2190.60     2616.63     49.93 o 
   1   2   3        7.95        4.48      0.79 o 
   2   2   3       48.75       58.70      0.80 o 
   3   2   3      286.91      268.53      2.30 o 
   4   2   3       52.87       64.61      1.06 o 
   5   2   3       42.66       40.58      1.25 o 
   6   2   3      430.62      426.06      4.20 o 
   7   2   3        0.26       -0.41      1.38 o 
   8   2   3       18.75       18.67      1.24 o 
   9   2   3      198.46      178.96      2.43 o 
  10   2   3        6.92        7.85      1.68 o 
  11   2   3       22.11       26.50      2.50 o 
  12   2   3        9.85        5.12      4.65 o 
  13   2   3        2.96        2.93      4.97 o 
  14   2   3        0.50       -6.09      6.09 o 
 -17   3   3        5.90       13.23      5.79 o 
 -16   3   3        1.91        5.37      3.71 o 
 -15   3   3       66.08       69.79      3.26 o 
 -14   3   3        3.54        2.28      2.70 o 
 -13   3   3        2.02        2.67      2.24 o 
 -12   3   3       83.92       83.65      2.35 o 
 -11   3   3      112.47       88.99      2.11 o 
 -10   3   3      127.08      136.22      1.92 o 
  -9   3   3        0.22       -0.47      1.48 o 
  -8   3   3      164.84      156.45      2.42 o 
  -7   3   3      211.44      214.59      5.66 o 
  -6   3   3        1.46        4.44      1.05 o 
  -5   3   3      341.63      406.23      5.33 o 
  -4   3   3        9.28        5.71      1.07 o 
  -3   3   3       72.81       89.85      1.24 o 
  -2   3   3       62.53       50.80      0.82 o 
  -1   3   3      172.05      184.86      2.41 o 
   0   3   3      146.96      147.71      3.60 o 
   1   3   3     1120.72     1151.37      8.18 o 
   2   3   3     2892.30     3075.53     28.30 o 
   3   3   3        2.22        2.49      1.00 o 
   4   3   3      485.20      515.15      3.12 o 
   5   3   3        3.51        3.53      1.17 o 
   6   3   3       39.77       31.50      1.24 o 
   7   3   3       17.05       11.66      1.26 o 
   8   3   3       27.88       27.48      1.43 o 
   9   3   3        0.01       -1.14      1.55 o 
  10   3   3        0.00       -1.57      1.57 o 
  11   3   3       10.08       -0.03      5.45 o 
  12   3   3       12.37       16.83      5.32 o 
  13   3   3        0.03       -0.88      5.50 o 
  14   3   3        0.21       -4.74      4.74 o 
 -16   4   3       45.84       60.55      5.52 o 
 -15   4   3       11.27       17.69      2.95 o 
 -14   4   3       15.11       18.97      2.77 o 
 -13   4   3        3.29        6.02      2.30 o 
 -12   4   3       10.14        8.63      2.05 o 
 -11   4   3       84.66       79.55      2.39 o 
 -10   4   3       88.87       90.56      2.07 o 
  -9   4   3      374.57      388.34      7.82 o 
  -8   4   3       38.13       45.65      3.03 o 
  -7   4   3      243.33      230.32      6.59 o 
  -6   4   3        0.01        1.03      1.06 o 
  -5   4   3       10.99        9.71      0.94 o 
  -4   4   3       26.07       25.38      1.39 o 
  -3   4   3      390.63      421.76     10.36 o 
  -2   4   3        0.63        2.01      0.82 o 
  -1   4   3      769.61      780.02      5.32 o 
   0   4   3      362.56      396.28      3.84 o 
   1   4   3      541.25      539.33     12.23 o 
   2   4   3       25.90       23.48      1.54 o 
   3   4   3       99.34       88.73      1.42 o 
   4   4   3       44.80       35.21      1.32 o 
   5   4   3       78.96       73.53      1.67 o 
   6   4   3      236.14      237.40      3.74 o 
   7   4   3        1.28        1.68      1.43 o 
   8   4   3        4.94        2.29      1.90 o 
   9   4   3      189.20      184.23      2.54 o 
  10   4   3        2.40        1.35      2.21 o 
  11   4   3       11.72       14.40      3.68 o 
  12   4   3        2.09        1.86      5.50 o 
  13   4   3        0.06        1.31      6.52 o 
 -16   5   3       18.37       30.99      4.97 o 
 -15   5   3       10.29       13.01      3.70 o 
 -14   5   3        2.80        2.99      2.83 o 
 -13   5   3        4.71        5.73      2.77 o 
 -12   5   3        5.43        6.38      2.40 o 
 -11   5   3        0.53       -0.03      2.45 o 
 -10   5   3       15.47       16.29      2.88 o 
  -9   5   3      458.70      448.45      4.62 o 
  -8   5   3      608.37      602.66      9.15 o 
  -7   5   3       22.67       16.76      2.03 o 
  -6   5   3      184.12      191.19      4.43 o 
  -5   5   3      110.24      105.34      1.73 o 
  -4   5   3      198.29      194.42      2.20 o 
  -3   5   3      293.99      259.25      5.28 o 
  -2   5   3      267.26      295.40      6.29 o 
  -1   5   3      225.52      206.84      3.86 o 
   0   5   3      129.99      140.68      3.84 o 
   1   5   3      812.09      883.49     12.63 o 
   2   5   3      411.05      403.15      9.00 o 
   3   5   3      179.73      175.69      5.82 o 
   4   5   3       55.51       50.63      2.54 o 
   5   5   3        4.96        3.50      1.86 o 
   6   5   3        1.01        2.12      1.55 o 
   7   5   3        1.96        2.13      1.94 o 
   8   5   3       25.97       20.46      2.25 o 
   9   5   3       25.26       24.53      2.49 o 
  10   5   3        9.10        7.21      3.52 o 
  11   5   3        4.29        5.82      3.96 o 
  12   5   3        0.61        9.63      4.59 o 
  13   5   3        3.19        8.22      9.12 o 
 -15   6   3        0.02       -0.67      3.50 o 
 -14   6   3        0.01        0.66      3.60 o 
 -13   6   3       35.12       40.46      2.82 o 
 -12   6   3        0.13       -0.45      3.06 o 
 -11   6   3       37.97       34.62      2.62 o 
 -10   6   3       23.23       25.72      2.58 o 
  -9   6   3      104.81      100.95      2.73 o 
  -8   6   3      111.93      105.86      6.51 o 
  -7   6   3      120.90      124.46      4.86 o 
  -6   6   3      665.81      627.94      8.60 o 
  -5   6   3      192.04      194.99      6.51 o 
  -4   6   3       74.72       65.59      2.64 o 
  -3   6   3       60.77       50.32      1.49 o 
  -2   6   3       51.12       54.35      3.67 o 
  -1   6   3       21.74       28.89      1.78 o 
   0   6   3       95.53       83.40      3.04 o 
   1   6   3       15.88       20.69      1.95 o 
   2   6   3      218.69      212.86      5.75 o 
   3   6   3      209.07      215.51      4.77 o 
   4   6   3        0.23        2.27      1.93 o 
   5   6   3       23.85       30.21      1.84 o 
   6   6   3       11.26        7.57      2.35 o 
   7   6   3       11.56        9.77      2.11 o 
   8   6   3        0.91        1.06      2.52 o 
   9   6   3        4.71        2.66      3.20 o 
  10   6   3        1.45        5.81      4.00 o 
  11   6   3        6.02       14.37      3.91 o 
  12   6   3        2.39        8.72      4.95 o 
 -15   7   3        2.45       23.14      8.90 o 
 -14   7   3        3.17        6.87      3.23 o 
 -13   7   3        0.72        1.82      3.21 o 
 -12   7   3        8.62       12.44      3.28 o 
 -11   7   3       54.18       63.28      3.28 o 
 -10   7   3        4.55        5.38      2.87 o 
  -9   7   3       28.52       16.99      2.55 o 
  -8   7   3      352.73      341.56      6.37 o 
  -7   7   3        0.14        4.28      2.20 o 
  -6   7   3       83.19       77.65      2.42 o 
  -5   7   3       13.44       11.73      1.60 o 
  -4   7   3        2.88       -0.58      1.78 o 
  -3   7   3       51.68       47.61      3.02 o 
  -2   7   3       23.87       22.05      2.35 o 
  -1   7   3       92.44       70.91      3.66 o 
   0   7   3        4.48        2.27      1.65 o 
   1   7   3      786.35      776.87     11.83 o 
   2   7   3      293.21      306.82      5.66 o 
   3   7   3        0.22        1.23      2.01 o 
   4   7   3        0.01        0.43      2.06 o 
   5   7   3        4.38        2.31      2.32 o 
   6   7   3        2.85        3.45      2.39 o 
   7   7   3        9.38        8.08      2.52 o 
   8   7   3        0.05        5.80      3.10 o 
   9   7   3        2.13        1.51      3.53 o 
  10   7   3        0.06       -4.60      4.69 o 
  11   7   3       26.91       35.42      5.34 o 
  12   7   3       46.26       43.23     11.79 o 
 -14   8   3        2.94        3.12      6.23 o 
 -13   8   3        0.54        5.48      3.34 o 
 -12   8   3        0.01        0.38      3.37 o 
 -11   8   3        0.59        2.67      3.16 o 
 -10   8   3        6.42        7.95      2.85 o 
  -9   8   3        0.09        0.62      2.82 o 
  -8   8   3      129.31      121.15      3.72 o 
  -7   8   3       15.70       16.97      2.57 o 
  -6   8   3       46.24       42.56      2.54 o 
  -5   8   3       25.78       19.18      2.49 o 
  -4   8   3       33.05       37.21      1.94 o 
  -3   8   3       57.29       50.16      2.13 o 
  -2   8   3       15.71       20.57      1.96 o 
  -1   8   3       40.60       38.29      2.60 o 
   0   8   3        1.14        0.90      1.91 o 
   1   8   3      236.10      208.75      2.83 o 
   2   8   3      138.97      136.17      2.58 o 
   3   8   3        0.61        6.79      2.42 o 
   4   8   3       41.47       35.45      2.46 o 
   5   8   3        0.29       -1.26      2.50 o 
   6   8   3       23.15       17.75      2.60 o 
   7   8   3        0.01       -0.71      2.83 o 
   8   8   3        1.31       -0.45      3.44 o 
   9   8   3        6.54        5.24      3.39 o 
  10   8   3        0.01       -3.97      3.97 o 
  11   8   3        2.15       -9.35      9.35 o 
 -13   9   3        0.00       -0.45      6.68 o 
 -12   9   3        2.07        5.00      4.36 o 
 -11   9   3       16.58       19.75      3.96 o 
 -10   9   3        0.09        1.38      3.94 o 
  -9   9   3        6.14        6.12      3.22 o 
  -8   9   3        3.73        0.87      2.87 o 
  -7   9   3        9.85        9.07      2.80 o 
  -6   9   3        0.88        0.12      2.58 o 
  -5   9   3        9.72       11.58      2.52 o 
  -4   9   3        0.14       -2.55      2.55 o 
  -3   9   3        5.58        5.21      2.20 o 
  -2   9   3       35.96       32.61      2.14 o 
  -1   9   3        0.03       -1.23      2.11 o 
   0   9   3        0.90        0.82      2.57 o 
   1   9   3       11.42        9.21      2.33 o 
   2   9   3       26.76       21.34      2.85 o 
   3   9   3        1.34        4.47      3.04 o 
   4   9   3       17.84       19.86      3.23 o 
   5   9   3       27.37       32.50      3.12 o 
   6   9   3        3.12        4.75      3.26 o 
   7   9   3        0.52        1.76      3.34 o 
   8   9   3        0.23       -1.28      3.72 o 
   9   9   3        2.72       -0.16      4.61 o 
 -11  10   3        0.45        4.90      6.68 o 
 -10  10   3        1.76        1.60      3.89 o 
  -9  10   3        0.23       -1.74      3.49 o 
  -8  10   3        2.60       -1.82      3.09 o 
  -7  10   3        0.52        2.77      2.91 o 
  -6  10   3        7.37       12.96      3.69 o 
  -5  10   3       18.56       27.41      4.04 o 
  -4  10   3        3.21        6.43      3.18 o 
  -3  10   3        1.06        1.94      3.04 o 
  -2  10   3       15.89       11.74      2.59 o 
  -1  10   3       24.14       24.69      2.85 o 
   0  10   3        5.84        8.50      3.14 o 
   1  10   3       37.65       45.18      6.04 o 
   2  10   3       21.71       28.52      3.67 o 
   3  10   3       14.70       15.26      3.18 o 
   4  10   3       52.12       49.04      3.46 o 
   5  10   3       27.26       29.92      3.62 o 
   6  10   3        2.73        2.68      4.14 o 
   7  10   3        2.44        1.71      4.04 o 
   8  10   3        0.49        3.62      5.79 o 
  -8  11   3        1.14        9.19     11.13 o 
  -7  11   3        0.40       -3.57      3.57 o 
  -6  11   3        3.39        5.83      3.58 o 
  -5  11   3        5.29        5.54      2.94 o 
  -4  11   3       54.10       55.37      3.42 o 
  -3  11   3        0.24        1.67      3.04 o 
  -2  11   3       10.29       14.20      4.30 o 
  -1  11   3        8.19        8.04      3.00 o 
   0  11   3       13.86       17.55      3.31 o 
   1  11   3        1.35        3.78      3.24 o 
   2  11   3       15.23       25.68      3.61 o 
   3  11   3        1.12        6.99      3.73 o 
   4  11   3       11.16       15.16      3.91 o 
   5  11   3        1.53       -6.23      7.12 o 
   6  11   3        0.00        0.00      8.90 o 
  -4  12   3        0.08       -0.03      3.70 o 
  -3  12   3        2.17        1.46      5.79 o 
  -2  12   3        0.04       -5.99      5.99 o 
  -1  12   3        5.95       -0.45      5.34 o 
   0  12   3        1.69       -2.38      5.49 o 
   1  12   3        7.90       12.19      4.30 o 
   2  12   3        1.55        7.12      6.68 o 
   3  12   3        3.86       12.91      8.46 o 
 -18   0   4        2.93        4.61     10.68 o 
 -17   0   4        1.32        7.67      5.18 o 
 -16   0   4        8.45        8.16      4.05 o 
 -15   0   4        0.02       -3.52      3.78 o 
 -14   0   4       18.52       12.02      3.07 o 
 -13   0   4        0.30       -1.18      2.89 o 
 -12   0   4      131.18      110.06      3.34 o 
 -11   0   4       48.46       40.66      2.59 o 
 -10   0   4      261.49      261.63      6.74 o 
  -9   0   4        7.49       17.52      1.33 o 
  -8   0   4      286.85      401.33      7.62 o 
  -7   0   4      540.49      672.31      2.60 o 
  -6   0   4     8027.75     8836.21     29.85 o 
  -5   0   4      219.98      215.63      3.62 o 
  -4   0   4     1190.88     1009.07      9.57 o 
  -3   0   4     3648.63     3560.86     22.02 o 
   0   0   4     1396.62     1862.31     33.25 o 
   1   0   4      291.40      413.54      5.31 o 
   2   0   4     9913.74    11856.90     79.78 o 
   3   0   4     3449.26     3829.29     32.27 o 
   4   0   4      741.47      783.26      6.67 o 
   5   0   4      696.69      879.60      6.53 o 
   6   0   4     2853.66     2852.31     11.24 o 
   7   0   4      187.07      217.52      2.39 o 
   8   0   4      654.44      589.86      4.92 o 
   9   0   4       71.92       78.89      2.50 o 
  10   0   4       11.92       12.43      3.42 o 
  11   0   4        1.37        1.82      3.50 o 
  12   0   4      103.34      105.68      5.18 o 
  13   0   4       36.71       49.24      6.23 o 
  14   0   4       10.25        6.59      4.48 o 
 -18   1   4        0.10        0.24      4.57 o 
 -17   1   4        2.91        4.79      5.20 o 
 -16   1   4        0.71        6.34      3.06 o 
 -15   1   4        7.90        9.38      2.48 o 
 -14   1   4        7.95        8.99      2.26 o 
 -13   1   4       11.14        7.36      1.92 o 
 -12   1   4       20.46       22.28      1.87 o 
 -11   1   4      104.08       79.35      1.91 o 
 -10   1   4      146.77      144.21      2.64 o 
  -9   1   4       12.52       17.20      1.55 o 
  -8   1   4       47.21       38.49      2.20 o 
  -7   1   4      769.56      945.16      5.84 o 
  -6   1   4     2319.96     2246.28     11.93 o 
  -5   1   4       60.72       72.05      0.93 o 
  -4   1   4      970.62      940.77      3.93 o 
  -3   1   4      884.70     1090.78     10.60 o 
  -2   1   4     4548.13     5329.05     30.28 o 
  -1   1   4      844.52     1070.27     10.51 o 
   0   1   4      536.60      704.84      6.03 o 
   1   1   4     2240.34     2578.73     14.95 o 
   2   1   4      336.78      346.72      4.13 o 
   3   1   4     3614.64     4129.66     26.42 o 
   4   1   4       52.45       52.83      0.95 o 
   5   1   4      244.56      295.89      2.73 o 
   6   1   4        1.16        0.99      1.23 o 
   7   1   4      301.19      272.62      1.98 o 
   8   1   4      107.93      120.32      1.39 o 
   9   1   4        0.18       -1.34      1.85 o 
  10   1   4        0.80        5.09      2.50 o 
  11   1   4       13.79       13.21      2.80 o 
  12   1   4        1.85        6.27      3.11 o 
  13   1   4        0.65       -3.22      4.04 o 
  14   1   4        0.11       -3.84      3.84 o 
 -18   2   4        0.58        3.67      4.04 o 
 -17   2   4        0.00        0.37      3.74 o 
 -16   2   4       14.97       28.97      5.92 o 
 -15   2   4        5.15       13.07      2.54 o 
 -14   2   4       54.27       56.78      2.44 o 
 -13   2   4        8.57        9.09      2.08 o 
 -12   2   4      128.03      115.37      2.29 o 
 -11   2   4      201.97      205.75      3.33 o 
 -10   2   4      368.47      370.50      3.22 o 
  -9   2   4      346.54      377.83      2.54 o 
  -8   2   4        7.16       14.81      1.36 o 
  -7   2   4       64.61       56.32      1.27 o 
  -6   2   4      569.45      680.73      3.50 o 
  -5   2   4      309.89      299.64      1.82 o 
  -4   2   4      438.75      497.54      3.89 o 
  -3   2   4     9416.22     9994.42    100.34 o 
  -2   2   4      435.49      396.48      6.83 o 
  -1   2   4     6607.78     7305.96     65.34 o 
   0   2   4      635.48      624.49      3.89 o 
   1   2   4        3.49        9.59      0.80 o 
   2   2   4      245.38      336.45      2.97 o 
   3   2   4      183.63      177.78      1.83 o 
   4   2   4      613.98      639.58      3.75 o 
   5   2   4       92.79       87.99      1.21 o 
   6   2   4      625.08      633.14      4.16 o 
   7   2   4       77.29       86.03      1.39 o 
   8   2   4       93.72       94.22      1.53 o 
   9   2   4        0.06        2.40      1.47 o 
  10   2   4       12.96       11.66      2.15 o 
  11   2   4       23.53       25.64      2.89 o 
  12   2   4        0.20       -2.48      3.94 o 
  13   2   4        4.62       -1.89      5.50 o 
  14   2   4        3.32       -7.10      7.10 o 
 -17   3   4        5.15        4.97      3.32 o 
 -16   3   4        9.11       12.48      3.01 o 
 -15   3   4        1.97        6.20      2.72 o 
 -14   3   4       15.48       13.61      2.44 o 
 -13   3   4       13.42       11.71      2.23 o 
 -12   3   4        0.93        0.98      2.15 o 
 -11   3   4      105.50      121.15      2.29 o 
 -10   3   4        7.01        3.46      1.67 o 
  -9   3   4        1.19        2.57      1.32 o 
  -8   3   4     1009.13     1002.15      5.16 o 
  -7   3   4      125.96      127.87      2.31 o 
  -6   3   4     1315.72     1313.16      6.60 o 
  -5   3   4        8.41        4.97      0.91 o 
  -4   3   4     1642.54     1794.87     30.59 o 
  -3   3   4       82.30       60.31      3.36 o 
  -2   3   4      950.78      878.15     12.23 o 
  -1   3   4        8.48       22.63      1.30 o 
   0   3   4      455.76      423.03      5.22 o 
   1   3   4      730.10      748.46     11.25 o 
   2   3   4      976.32     1068.95     14.92 o 
   3   3   4     1100.98     1102.34      7.01 o 
   4   3   4      226.03      249.09      1.90 o 
   5   3   4       74.54       85.12      1.42 o 
   6   3   4        7.22       11.68      1.23 o 
   7   3   4        0.79       -0.08      1.21 o 
   8   3   4        6.83        3.59      1.41 o 
   9   3   4        1.45        1.20      1.65 o 
  10   3   4        0.12       -2.26      2.26 o 
  11   3   4        7.46        4.29      5.76 o 
  12   3   4       18.47        9.23      7.34 o 
  13   3   4        1.58       -5.61      5.99 o 
 -17   4   4       23.47       33.79      4.10 o 
 -16   4   4        6.38       13.09      3.00 o 
 -15   4   4        3.49        2.93      2.97 o 
 -14   4   4        0.26        1.10      2.47 o 
 -13   4   4       64.03       67.63      2.40 o 
 -12   4   4        9.42        7.25      2.04 o 
 -11   4   4       10.71       11.81      2.01 o 
 -10   4   4     1198.93     1182.10     15.57 o 
  -9   4   4      426.39      436.07      5.42 o 
  -8   4   4       81.06       78.00      1.79 o 
  -7   4   4      435.02      427.73      4.53 o 
  -6   4   4      321.05      289.25      5.94 o 
  -5   4   4      284.77      263.80      4.65 o 
  -4   4   4      231.11      218.88      3.16 o 
  -3   4   4      103.28      148.10      3.67 o 
  -2   4   4        0.29        4.55      1.04 o 
  -1   4   4      672.01      680.62      6.37 o 
   0   4   4     1653.10     1897.12     28.62 o 
   1   4   4      303.31      356.27      5.70 o 
   2   4   4       13.86       14.00      1.23 o 
   3   4   4      236.72      251.45      2.61 o 
   4   4   4        0.83        3.94      1.39 o 
   5   4   4       43.43       41.92      2.00 o 
   6   4   4       14.83       12.02      1.44 o 
   7   4   4        0.01       -0.06      1.71 o 
   8   4   4       15.51       16.53      2.02 o 
   9   4   4        1.09       -1.82      2.59 o 
  10   4   4       28.65       29.96      2.76 o 
  11   4   4       24.37       25.60      3.18 o 
  12   4   4        8.96       10.82      5.45 o 
  13   4   4        0.81        0.67      5.98 o 
 -17   5   4        3.75       11.57      5.79 o 
 -16   5   4        1.33        4.27      3.17 o 
 -15   5   4       17.27       20.26      3.15 o 
 -14   5   4        0.19       -1.42      2.89 o 
 -13   5   4       20.02       24.16      3.05 o 
 -12   5   4        7.53       10.06      2.42 o 
 -11   5   4      152.99      156.12      3.17 o 
 -10   5   4      224.42      245.66      4.16 o 
  -9   5   4      387.72      370.08      9.95 o 
  -8   5   4       77.45       79.60      3.51 o 
  -7   5   4       17.80       23.68      1.65 o 
  -6   5   4      198.06      197.92      2.01 o 
  -5   5   4      271.06      245.79      3.49 o 
  -4   5   4      544.97      507.64     10.79 o 
  -3   5   4       12.64       16.83      1.55 o 
  -2   5   4       68.15       79.01      2.74 o 
  -1   5   4      212.89      187.38      5.66 o 
   0   5   4        4.67        5.17      1.43 o 
   1   5   4      110.85      100.10      3.35 o 
   2   5   4      175.08      172.90      2.13 o 
   3   5   4      144.83      152.52      3.14 o 
   4   5   4       14.03       10.87      1.67 o 
   5   5   4       76.28       78.08      2.31 o 
   6   5   4        7.57        4.42      1.56 o 
   7   5   4       71.87       70.73      2.02 o 
   8   5   4        0.26        1.07      2.10 o 
   9   5   4       12.38       12.29      2.97 o 
  10   5   4        1.43       -0.53      3.60 o 
  11   5   4       14.97       10.98      3.88 o 
  12   5   4        1.34       -3.10      8.23 o 
 -16   6   4        0.34        0.77      4.55 o 
 -15   6   4        0.53       -1.03      3.38 o 
 -14   6   4        2.68        3.03      3.15 o 
 -13   6   4        0.05       -0.61      2.82 o 
 -12   6   4        4.33        2.51      2.74 o 
 -11   6   4       49.70       45.13      3.05 o 
 -10   6   4       50.50       52.12      2.81 o 
  -9   6   4        8.44       10.96      2.49 o 
  -8   6   4      196.98      224.72      7.29 o 
  -7   6   4       69.79       74.13      3.61 o 
  -6   6   4      229.15      211.76      7.27 o 
  -5   6   4       18.75       18.18      1.56 o 
  -4   6   4       37.44       31.43      1.86 o 
  -3   6   4       61.46       64.48      2.64 o 
  -2   6   4      255.55      257.49      2.74 o 
  -1   6   4        6.76        3.54      1.62 o 
   0   6   4      138.36      133.39      5.01 o 
   1   6   4      435.21      438.30      4.21 o 
   2   6   4      100.61       96.21      5.23 o 
   3   6   4        4.22        2.93      1.77 o 
   4   6   4        0.19       -0.91      1.70 o 
   5   6   4        1.13       -0.59      1.98 o 
   6   6   4       31.84       24.26      2.18 o 
   7   6   4       27.82       26.93      2.25 o 
   8   6   4       29.10       19.59      3.01 o 
   9   6   4        1.85        2.97      3.79 o 
  10   6   4       11.89       16.29      4.18 o 
  11   6   4       10.49       13.02      4.02 o 
  12   6   4        1.56        2.67      8.46 o 
 -15   7   4        1.61        2.06      4.07 o 
 -14   7   4        0.01        0.58      3.20 o 
 -13   7   4        2.80        5.04      3.24 o 
 -12   7   4        1.44        4.37      3.13 o 
 -11   7   4       63.22       66.76      3.27 o 
 -10   7   4       23.21       25.10      2.93 o 
  -9   7   4        3.07        6.09      2.53 o 
  -8   7   4        0.37        3.47      2.42 o 
  -7   7   4        0.58        0.20      2.23 o 
  -6   7   4       48.15       49.65      2.50 o 
  -5   7   4       19.39       11.65      1.78 o 
  -4   7   4       18.15       20.72      1.84 o 
  -3   7   4       28.16       17.94      1.93 o 
  -2   7   4       85.69       97.13      2.37 o 
  -1   7   4      104.48       88.98      2.42 o 
   0   7   4       60.41       67.92      2.04 o 
   1   7   4       87.97       72.94      2.10 o 
   2   7   4        2.94        2.27      1.83 o 
   3   7   4       71.52       65.93      2.29 o 
   4   7   4        2.14        4.82      2.25 o 
   5   7   4       67.85       60.77      2.64 o 
   6   7   4        3.59        6.83      2.60 o 
   7   7   4       35.42       33.04      3.57 o 
   8   7   4        8.71       11.48      3.51 o 
   9   7   4       20.79       20.99      3.88 o 
  10   7   4        0.08       -1.35      4.69 o 
  11   7   4       20.21       33.69      6.00 o 
 -14   8   4        4.60        6.60      4.60 o 
 -13   8   4        1.17        2.41      3.06 o 
 -12   8   4        5.41        5.61      3.36 o 
 -11   8   4        0.71        2.10      3.04 o 
 -10   8   4        6.65        8.34      2.91 o 
  -9   8   4       24.06       29.91      3.08 o 
  -8   8   4       31.49       33.52      2.64 o 
  -7   8   4       80.23       74.01      3.44 o 
  -6   8   4       22.44       14.17      2.50 o 
  -5   8   4        0.15        1.40      2.12 o 
  -4   8   4        2.95        1.62      1.96 o 
  -3   8   4        1.60        1.23      1.99 o 
  -2   8   4        0.70        1.17      1.96 o 
  -1   8   4       16.27       13.81      2.33 o 
   0   8   4      161.44      143.12      2.79 o 
   1   8   4        1.02        3.00      2.44 o 
   2   8   4      105.37      104.54      4.31 o 
   3   8   4       25.74       32.22      2.53 o 
   4   8   4       36.73       37.64      2.47 o 
   5   8   4        1.36        0.81      2.49 o 
   6   8   4       14.80       13.73      2.93 o 
   7   8   4        4.59        4.10      3.16 o 
   8   8   4        0.99        1.32      3.98 o 
   9   8   4        2.10       -1.57      4.11 o 
  10   8   4        3.77        4.21      3.87 o 
 -13   9   4        2.39        4.90      7.57 o 
 -12   9   4        0.23        2.65      3.30 o 
 -11   9   4        0.93        1.78      3.86 o 
 -10   9   4        1.25        1.38      3.36 o 
  -9   9   4        1.13        1.53      3.18 o 
  -8   9   4        6.23        6.81      2.72 o 
  -7   9   4       28.66       26.11      3.00 o 
  -6   9   4       21.76       21.81      3.22 o 
  -5   9   4        8.95        6.57      2.66 o 
  -4   9   4        7.45        4.07      2.18 o 
  -3   9   4        2.34       -0.21      2.35 o 
  -2   9   4        9.17        5.57      2.18 o 
  -1   9   4       12.70       12.72      2.94 o 
   0   9   4       11.40        8.31      2.62 o 
   1   9   4        4.35        5.44      2.96 o 
   2   9   4      122.54      119.52      3.29 o 
   3   9   4       59.94       50.50      3.25 o 
   4   9   4        2.33        2.82      3.17 o 
   5   9   4        0.11       -1.56      2.52 o 
   6   9   4        1.21       -0.26      2.96 o 
   7   9   4        1.22        0.62      3.50 o 
   8   9   4        2.18       -0.42      4.03 o 
   9   9   4        0.34       -4.90      6.68 o 
 -11  10   4        0.08       -1.61      5.24 o 
 -10  10   4        0.34        1.66      3.78 o 
  -9  10   4        2.11        0.62      3.72 o 
  -8  10   4        0.06        3.15      3.68 o 
  -7  10   4        9.56        8.86      3.32 o 
  -6  10   4       16.18       14.98      3.32 o 
  -5  10   4        0.08        5.90      3.33 o 
  -4  10   4       14.87       12.73      3.94 o 
  -3  10   4       26.40       23.30      2.94 o 
  -2  10   4        1.53        0.46      2.41 o 
  -1  10   4        0.01        1.66      2.98 o 
   0  10   4        0.96        0.41      3.41 o 
   1  10   4        3.67        8.34      3.45 o 
   2  10   4       23.34       37.17      3.40 o 
   3  10   4        6.11        6.75      3.37 o 
   4  10   4       85.49       91.32      3.48 o 
   5  10   4        1.30        1.85      3.81 o 
   6  10   4        4.65        4.26      4.49 o 
   7  10   4        0.68       13.80     10.24 o 
  -8  11   4        0.16        8.92      6.93 o 
  -7  11   4       14.18       13.39      3.67 o 
  -6  11   4        2.93        7.75      3.72 o 
  -5  11   4        0.42        2.72      3.21 o 
  -4  11   4        0.01       -2.07      3.12 o 
  -3  11   4        0.94        2.70      3.45 o 
  -2  11   4        0.02        3.03      3.53 o 
  -1  11   4        0.96        1.89      3.03 o 
   0  11   4        5.31        8.35      3.24 o 
   1  11   4        0.53        2.68      3.12 o 
   2  11   4        0.11        6.51      3.48 o 
   3  11   4       16.43       23.46      4.53 o 
   4  11   4       20.27       26.98      5.41 o 
  -5  12   4        7.99        9.17      4.28 o 
  -4  12   4        0.00        4.01      5.79 o 
  -3  12   4        3.45        2.40      5.50 o 
  -2  12   4        0.05       -3.73      8.01 o 
  -1  12   4        0.04       -4.45      5.95 o 
   0  12   4        0.24       -1.27      4.05 o 
   1  12   4        0.21       -0.74      5.56 o 
 -18   1   5        0.54        6.95      4.03 o 
 -17   1   5        0.06       11.33      5.40 o 
 -16   1   5       42.74       53.43      5.01 o 
 -15   1   5       14.81       16.93      2.52 o 
 -14   1   5       15.36       16.40      2.17 o 
 -13   1   5       15.07       11.90      1.92 o 
 -12   1   5       10.11        5.45      1.77 o 
 -11   1   5       18.02        9.14      1.86 o 
 -10   1   5       54.97       65.29      1.77 o 
  -9   1   5      151.00      162.95      2.46 o 
  -8   1   5     1535.74     1691.69     12.62 o 
  -7   1   5       74.28       60.52      1.07 o 
  -6   1   5     1154.72     1335.26      4.15 o 
  -5   1   5      586.21      701.77      3.29 o 
  -4   1   5      358.46      297.83      2.50 o 
  -3   1   5    11072.36    12041.80     79.02 o 
  -2   1   5       56.98       65.92      1.84 o 
  -1   1   5     1643.92     1961.75     17.46 o 
   0   1   5     2174.86     2303.55     16.20 o 
   1   1   5      523.82      642.94      4.18 o 
   2   1   5     5955.13     7090.71     42.38 o 
   3   1   5      485.46      544.24      2.96 o 
   4   1   5     1162.96     1373.43     10.88 o 
   5   1   5       41.70       39.56      0.93 o 
   6   1   5       63.57       63.86      2.08 o 
   7   1   5        0.32        2.50      1.33 o 
   8   1   5        0.68        0.55      1.50 o 
   9   1   5      217.40      213.67      2.84 o 
  10   1   5        0.01        0.92      3.13 o 
  11   1   5       12.53       10.59      3.50 o 
  12   1   5       40.26       47.40      4.24 o 
  13   1   5        8.37        0.85      4.30 o 
  14   1   5        0.43       -3.35      6.76 o 
 -18   2   5        0.61        3.98      3.72 o 
 -17   2   5       16.49       26.54      4.83 o 
 -16   2   5        4.28        9.10      2.59 o 
 -15   2   5       39.63       42.97      2.75 o 
 -14   2   5        9.32       10.39      2.26 o 
 -13   2   5        6.18        7.51      2.38 o 
 -12   2   5       37.10       24.20      1.91 o 
 -11   2   5      331.90      324.35      4.26 o 
 -10   2   5       10.15        5.45      1.59 o 
  -9   2   5       50.00       53.99      1.63 o 
  -8   2   5      501.61      542.20      2.11 o 
  -7   2   5      128.55      144.06      1.68 o 
  -6   2   5       23.13       36.35      1.10 o 
  -5   2   5      455.90      519.77      2.55 o 
  -4   2   5      530.59      611.63      3.76 o 
  -3   2   5      959.68     1015.32      6.99 o 
  -2   2   5      132.33      145.28      2.85 o 
  -1   2   5       77.20       94.99      1.97 o 
   0   2   5      385.06      400.49      9.03 o 
   1   2   5      995.77     1213.65      2.18 o 
   2   2   5      657.52      810.03      4.74 o 
   3   2   5       68.54       84.32      2.03 o 
   4   2   5       95.16       98.71      1.20 o 
   5   2   5       16.78       23.08      1.24 o 
   6   2   5       71.64       80.37      1.42 o 
   7   2   5        3.98        2.37      1.23 o 
   8   2   5        0.02        0.77      1.46 o 
   9   2   5        3.91        4.72      1.97 o 
  10   2   5       36.87       37.09      2.73 o 
  11   2   5        4.84        1.57      4.50 o 
  12   2   5        1.81        6.49      4.87 o 
  13   2   5        0.99       -6.08      6.08 o 
 -18   3   5        0.06        3.40      4.76 o 
 -17   3   5        0.02        9.12      2.65 o 
 -16   3   5       22.55       32.74      3.17 o 
 -15   3   5        0.95        3.59      2.66 o 
 -14   3   5        0.16        0.41      2.32 o 
 -13   3   5        1.58       -0.07      2.21 o 
 -12   3   5       87.64       82.74      2.29 o 
 -11   3   5       73.15       64.80      2.15 o 
 -10   3   5        0.36       -1.08      1.59 o 
  -9   3   5      243.86      263.14      2.25 o 
  -8   3   5      777.09      783.53      7.27 o 
  -7   3   5        7.31       11.67      1.01 o 
  -6   3   5      173.45      191.33      1.73 o 
  -5   3   5       32.35       43.12      1.51 o 
  -4   3   5      634.85      624.63      7.67 o 
  -3   3   5      256.70      331.90      4.47 o 
  -2   3   5     2688.24     2964.58     23.96 o 
  -1   3   5      311.95      330.82      3.38 o 
   0   3   5      328.83      314.01      9.06 o 
   1   3   5       49.72       57.67      1.56 o 
   2   3   5      148.82      175.55      5.92 o 
   3   3   5       21.46       14.46      1.07 o 
   4   3   5        0.03        2.82      1.12 o 
   5   3   5      148.79      154.17      1.44 o 
   6   3   5       84.01       73.42      1.34 o 
   7   3   5       23.16       26.54      1.32 o 
   8   3   5       23.81       18.38      1.76 o 
   9   3   5       12.50        9.77      1.97 o 
  10   3   5        0.64       -0.42      2.46 o 
  11   3   5        0.68       -4.17      5.95 o 
  12   3   5        0.78       -2.30      7.12 o 
  13   3   5        0.03       -5.32      5.32 o 
 -18   4   5        0.92        9.35      7.12 o 
 -17   4   5       15.18       22.61      3.06 o 
 -16   4   5        1.97        5.39      2.99 o 
 -15   4   5       15.37       13.17      2.98 o 
 -14   4   5        5.96        8.20      2.38 o 
 -13   4   5        1.38        1.95      2.22 o 
 -12   4   5       63.13       51.91      2.54 o 
 -11   4   5      137.09      133.43      4.23 o 
 -10   4   5      114.35       99.62      3.35 o 
  -9   4   5        0.92        1.85      1.66 o 
  -8   4   5      307.14      315.32      5.21 o 
  -7   4   5        0.12        1.68      1.27 o 
  -6   4   5       50.26       55.40      1.73 o 
  -5   4   5       85.93      123.02      1.67 o 
  -4   4   5        4.87        3.94      0.90 o 
  -3   4   5      650.58      786.68     11.77 o 
  -2   4   5        0.93        7.31      1.01 o 
  -1   4   5      875.85      950.65      6.65 o 
   0   4   5       13.89       14.28      1.05 o 
   1   4   5      819.09      821.69      9.50 o 
   2   4   5      224.66      249.53      2.44 o 
   3   4   5      386.34      415.45      4.19 o 
   4   4   5       77.21       79.05      1.71 o 
   5   4   5      518.88      483.60      3.77 o 
   6   4   5        1.42        2.41      1.48 o 
   7   4   5       57.86       46.85      1.76 o 
   8   4   5       86.17       83.05      2.93 o 
   9   4   5        6.12       -0.70      2.79 o 
  10   4   5       37.78       38.59      3.48 o 
  11   4   5        6.22       -6.27      6.27 o 
  12   4   5        3.75       -0.12      6.08 o 
 -17   5   5        1.70        0.99      5.01 o 
 -16   5   5        3.51        6.60      2.92 o 
 -15   5   5        3.17       -0.73      3.04 o 
 -14   5   5        0.16        1.60      2.82 o 
 -13   5   5       25.46       28.17      2.64 o 
 -12   5   5        8.35       12.46      2.32 o 
 -11   5   5       81.00       91.36      3.73 o 
 -10   5   5       47.90       57.68      4.92 o 
  -9   5   5      373.32      345.67      3.35 o 
  -8   5   5      249.54      262.76      6.16 o 
  -7   5   5      193.73      175.27      3.62 o 
  -6   5   5       25.77       19.02      1.24 o 
  -5   5   5      323.56      341.82      7.51 o 
  -4   5   5      190.08      192.64      3.74 o 
  -3   5   5     1023.29      992.18     11.97 o 
  -2   5   5      112.69      110.19      1.54 o 
  -1   5   5      639.91      612.49      7.34 o 
   0   5   5       19.91       26.30      1.81 o 
   1   5   5      322.28      332.31      4.20 o 
   2   5   5        0.28        0.83      1.49 o 
   3   5   5       32.88       30.79      1.65 o 
   4   5   5       34.10       32.55      1.55 o 
   5   5   5        0.60       -1.33      1.60 o 
   6   5   5        1.02        0.86      1.63 o 
   7   5   5       10.51       10.84      2.21 o 
   8   5   5        1.66        2.47      2.89 o 
   9   5   5       15.42       13.48      2.98 o 
  10   5   5        4.86        3.14      3.05 o 
  11   5   5        0.77        2.87      4.52 o 
  12   5   5        0.14        1.14      6.59 o 
 -16   6   5        0.15       -0.69      3.27 o 
 -15   6   5        0.20        0.54      3.50 o 
 -14   6   5        8.27        4.35      3.05 o 
 -13   6   5        3.09        4.77      2.78 o 
 -12   6   5        5.51        6.09      2.74 o 
 -11   6   5       17.50       14.99      2.61 o 
 -10   6   5       31.03       32.65      2.89 o 
  -9   6   5        0.19        6.95      2.50 o 
  -8   6   5     1336.06     1372.84     10.08 o 
  -7   6   5      101.20       99.03      3.49 o 
  -6   6   5     1000.31      925.88     18.18 o 
  -5   6   5        5.76        5.87      1.78 o 
  -4   6   5      247.45      231.12      4.89 o 
  -3   6   5       44.90       33.09      2.81 o 
  -2   6   5      240.27      222.71      6.32 o 
  -1   6   5        6.74        1.05      1.60 o 
   0   6   5       21.33       21.49      2.03 o 
   1   6   5       21.27       20.79      1.95 o 
   2   6   5        4.01        4.34      1.72 o 
   3   6   5        0.00       -0.53      1.77 o 
   4   6   5        0.13       -1.33      1.81 o 
   5   6   5      163.86      148.55      2.54 o 
   6   6   5       15.45       12.65      2.04 o 
   7   6   5        0.02       -1.13      2.54 o 
   8   6   5       55.07       51.82      3.91 o 
   9   6   5        1.85        1.31      3.82 o 
  10   6   5        0.47       -2.97      3.79 o 
  11   6   5        0.20       -3.65      3.65 o 
 -16   7   5        4.99        1.78      6.68 o 
 -15   7   5        0.14        1.62      3.77 o 
 -14   7   5        0.28        1.46      3.80 o 
 -13   7   5        4.65        6.22      3.43 o 
 -12   7   5        0.85        3.03      2.66 o 
 -11   7   5       47.07       46.24      2.68 o 
 -10   7   5       28.90       31.28      2.61 o 
  -9   7   5      151.21      161.02      3.85 o 
  -8   7   5      100.66       92.79      3.85 o 
  -7   7   5        2.07        1.56      2.26 o 
  -6   7   5      186.30      180.13      2.79 o 
  -5   7   5      116.97      124.27      5.06 o 
  -4   7   5       21.46       17.30      1.86 o 
  -3   7   5       15.11       11.35      1.88 o 
  -2   7   5       22.66       20.11      2.51 o 
  -1   7   5        0.57        0.75      1.85 o 
   0   7   5      125.98       96.82      2.21 o 
   1   7   5       22.07       12.77      1.99 o 
   2   7   5      144.01      124.47      4.98 o 
   3   7   5       56.49       62.28      3.81 o 
   4   7   5       24.47       25.56      2.24 o 
   5   7   5       10.92        7.21      2.17 o 
   6   7   5        2.53        2.86      3.05 o 
   7   7   5       17.41       18.57      3.31 o 
   8   7   5        0.35        5.43      4.39 o 
   9   7   5       10.86       10.42      4.02 o 
  10   7   5        0.81        0.68      4.35 o 
  11   7   5        9.22       16.13      5.82 o 
 -15   8   5        0.18        1.34      6.23 o 
 -14   8   5        0.68        2.24      4.03 o 
 -13   8   5        9.50        6.87      3.15 o 
 -12   8   5        3.51        2.84      2.94 o 
 -11   8   5        0.60        2.62      3.01 o 
 -10   8   5        7.73        7.69      3.13 o 
  -9   8   5        8.36        6.22      2.97 o 
  -8   8   5        3.02        3.69      2.60 o 
  -7   8   5        6.52        7.98      2.68 o 
  -6   8   5       25.44       30.13      2.65 o 
  -5   8   5        3.63        1.76      1.98 o 
  -4   8   5       26.38       27.17      2.00 o 
  -3   8   5        7.99        6.35      2.06 o 
  -2   8   5       77.89       77.00      4.72 o 
  -1   8   5      288.70      283.29      6.64 o 
   0   8   5       83.11       86.54      2.62 o 
   1   8   5      116.94      112.12      3.17 o 
   2   8   5      185.89      171.53      2.76 o 
   3   8   5       47.91       41.78      2.56 o 
   4   8   5       37.82       34.31      2.49 o 
   5   8   5       18.58       15.50      2.74 o 
   6   8   5        2.99        5.97      3.36 o 
   7   8   5        0.23        3.54      4.17 o 
   8   8   5        0.41        0.77      4.24 o 
   9   8   5        0.23       -3.73      4.37 o 
 -13   9   5        0.61       -3.12      7.57 o 
 -12   9   5        0.72       -0.85      3.70 o 
 -11   9   5        0.03        1.34      3.54 o 
 -10   9   5        0.29        1.56      3.32 o 
  -9   9   5        1.10       -0.35      3.27 o 
  -8   9   5       35.14       35.85      3.21 o 
  -7   9   5       64.62       76.54      3.27 o 
  -6   9   5        5.63        1.37      2.64 o 
  -5   9   5       30.25       30.83      2.82 o 
  -4   9   5        0.76        2.09      2.17 o 
  -3   9   5       83.95       86.64      2.85 o 
  -2   9   5        3.22       -0.83      2.18 o 
  -1   9   5        7.05        6.96      3.06 o 
   0   9   5       29.50       20.57      3.06 o 
   1   9   5        5.78        5.16      2.72 o 
   2   9   5       73.55       72.57      3.75 o 
   3   9   5        9.18        9.88      2.90 o 
   4   9   5        5.80        4.07      3.61 o 
   5   9   5        3.70        3.29      2.84 o 
   6   9   5        3.21        3.08      3.73 o 
   7   9   5        1.60        0.32      4.04 o 
   8   9   5        0.04       -1.63      3.66 o 
 -11  10   5        0.12       -3.44      5.13 o 
 -10  10   5        7.87        4.05      3.51 o 
  -9  10   5        3.06        6.72      3.79 o 
  -8  10   5       36.89       44.83      4.26 o 
  -7  10   5        0.33        3.72      2.88 o 
  -6  10   5        9.33       10.56      3.68 o 
  -5  10   5        0.87        2.76      3.50 o 
  -4  10   5        0.26       -1.95      3.37 o 
  -3  10   5        0.81       -1.79      2.65 o 
  -2  10   5        1.61        3.38      2.88 o 
  -1  10   5        8.37       10.75      3.41 o 
   0  10   5       10.02        8.90      3.20 o 
   1  10   5       30.07       40.55      3.75 o 
   2  10   5        4.73        6.58      3.46 o 
   3  10   5       25.06       18.03      4.27 o 
   4  10   5       17.10       18.61      3.96 o 
   5  10   5        1.65        2.65      4.20 o 
   6  10   5        5.38       11.41      4.74 o 
  -8  11   5        0.38        3.34      4.23 o 
  -7  11   5        5.15        6.71      3.40 o 
  -6  11   5        0.01        2.39      3.63 o 
  -5  11   5        8.22        5.85      3.40 o 
  -4  11   5        0.35        1.04      3.05 o 
  -3  11   5        1.32       -1.28      3.91 o 
  -2  11   5        3.56        5.24      3.20 o 
  -1  11   5        0.46       -0.53      3.20 o 
   0  11   5        1.83        3.70      3.03 o 
   1  11   5        2.30        3.41      3.49 o 
   2  11   5        5.25       13.39      4.49 o 
   3  11   5        0.07        9.05      4.62 o 
   4  11   5       23.27       18.25      6.68 o 
  -5  12   5       13.42        8.46      6.68 o 
  -4  12   5        1.21        7.12      8.01 o 
  -3  12   5        0.38        2.67      8.90 o 
  -2  12   5        2.50       -1.34      7.12 o 
  -1  12   5        0.42        0.67      5.66 o 
   0  12   5        0.05       -3.20      3.92 o 
 -18   0   6        2.88        8.40     14.46 o 
 -17   0   6       66.02       68.55      5.13 o 
 -16   0   6       13.32       22.52      3.85 o 
 -15   0   6        1.23        1.55      3.65 o 
 -14   0   6       17.90       18.79      3.18 o 
 -13   0   6       72.95       56.91      2.98 o 
 -12   0   6       12.63       19.25      2.47 o 
 -11   0   6      338.69      322.50      4.20 o 
 -10   0   6      410.55      396.32      3.15 o 
  -9   0   6      307.70      349.29      4.93 o 
  -8   0   6      638.88      883.30      7.71 o 
  -7   0   6      848.96     1024.16      4.43 o 
  -6   0   6       47.35       61.64      1.71 o 
  -5   0   6     2816.67     3040.97     26.65 o 
  -4   0   6       47.85       95.63      2.29 o 
  -3   0   6     3608.19     3709.19     18.11 o 
  -2   0   6     1779.37     1793.57     23.07 o 
  -1   0   6     2527.33     2364.08     24.86 o 
   0   0   6      532.15      645.80      7.38 o 
   1   0   6     1065.55     1399.29     18.78 o 
   2   0   6       81.68       56.20      1.31 o 
   3   0   6        8.13       11.06      1.27 o 
   4   0   6     3260.72     3660.36     19.38 o 
   5   0   6     1892.99     1971.69     12.75 o 
   6   0   6     1709.17     1771.64     13.43 o 
   7   0   6     1792.11     1852.59     30.77 o 
   8   0   6       57.05       49.25      2.54 o 
   9   0   6       82.80       78.46      4.55 o 
  10   0   6       12.56       10.01      5.03 o 
  11   0   6       15.11       10.80      6.01 o 
  12   0   6       13.13       19.02      6.01 o 
  13   0   6        1.63        4.27      6.68 o 
 -19   1   6        2.73        0.22      5.66 o 
 -18   1   6        3.99       -2.27      4.05 o 
 -17   1   6        0.55       10.23      4.36 o 
 -16   1   6        0.88        6.87      2.86 o 
 -15   1   6        0.14        3.57      2.25 o 
 -14   1   6        5.05        2.29      2.11 o 
 -13   1   6       24.36       14.35      1.87 o 
 -12   1   6       27.12       12.68      1.77 o 
 -11   1   6       55.02       45.00      2.00 o 
 -10   1   6      173.71      198.50      3.92 o 
  -9   1   6       74.24       87.68      1.99 o 
  -8   1   6      224.76      176.13      2.79 o 
  -7   1   6     2546.44     2937.26     10.45 o 
  -6   1   6     1031.50      977.59      5.10 o 
  -5   1   6        6.67       19.49      0.82 o 
  -4   1   6     1904.30     1851.79      7.52 o 
  -3   1   6     1497.58     1734.00     17.60 o 
  -2   1   6     2819.29     2805.09     21.65 o 
  -1   1   6        5.05        6.40      0.75 o 
   0   1   6      839.70      865.97      7.67 o 
   1   1   6       62.65       73.78      0.73 o 
   2   1   6     1899.19     2075.45     15.25 o 
   3   1   6      459.77      502.09      2.25 o 
   4   1   6      267.67      279.17      1.25 o 
   5   1   6       14.10       10.88      1.44 o 
   6   1   6      673.02      570.25      3.40 o 
   7   1   6       11.18        8.42      1.58 o 
   8   1   6        1.02       -1.29      1.69 o 
   9   1   6       52.39       45.47      2.63 o 
  10   1   6       24.19       29.77      3.33 o 
  11   1   6       23.48       22.60      3.54 o 
  12   1   6        0.04        5.32      3.85 o 
  13   1   6        3.67       -4.11      4.11 o 
 -19   2   6        5.47        7.57      4.72 o 
 -18   2   6        1.36        4.22      3.98 o 
 -17   2   6       74.67       82.37      3.26 o 
 -16   2   6       14.88       18.65      2.86 o 
 -15   2   6        0.34       -1.65      2.40 o 
 -14   2   6        6.71        6.06      2.36 o 
 -13   2   6       54.20       57.61      2.32 o 
 -12   2   6       11.35        7.50      1.88 o 
 -11   2   6        0.13       -1.65      1.65 o 
 -10   2   6        2.48        4.46      1.83 o 
  -9   2   6      114.00      114.14      1.81 o 
  -8   2   6        0.38        2.48      0.94 o 
  -7   2   6     3989.34     4421.35     19.65 o 
  -6   2   6     1589.93     1667.98      8.43 o 
  -5   2   6     1819.15     1834.11     11.89 o 
  -4   2   6     1767.46     2052.18     10.62 o 
  -3   2   6     3402.63     3362.57     13.47 o 
  -2   2   6     3861.80     4234.73     64.10 o 
  -1   2   6      894.39      910.00      5.67 o 
   0   2   6        1.48        6.15      0.61 o 
   1   2   6       17.55       54.75      0.73 o 
   2   2   6      909.31      959.13      3.49 o 
   3   2   6      442.20      464.53      5.09 o 
   4   2   6       42.81       55.15      1.30 o 
   5   2   6       26.83       26.48      1.39 o 
   6   2   6      328.88      290.99      2.00 o 
   7   2   6       20.91       15.36      1.43 o 
   8   2   6       62.20       54.76      1.94 o 
   9   2   6        0.41        3.97      2.34 o 
  10   2   6       26.36       34.83      3.63 o 
  11   2   6        0.62        4.19      3.60 o 
  12   2   6        4.20       -6.20      6.83 o 
  13   2   6        0.13       -5.76      5.76 o 
 -18   3   6       24.66       36.08      3.22 o 
 -17   3   6        1.28        8.45      2.96 o 
 -16   3   6        7.59        8.21      2.86 o 
 -15   3   6        4.75        7.05      2.52 o 
 -14   3   6        0.21        0.82      2.22 o 
 -13   3   6        0.27        1.37      2.18 o 
 -12   3   6      137.32      148.34      2.55 o 
 -11   3   6        0.54       -2.08      2.08 o 
 -10   3   6       63.57       59.85      2.48 o 
  -9   3   6      112.37      123.74      2.37 o 
  -8   3   6      327.72      351.76     10.19 o 
  -7   3   6        0.03        1.28      1.19 o 
  -6   3   6      667.43      691.23      4.16 o 
  -5   3   6      829.28      899.78      6.85 o 
  -4   3   6       45.99       48.41      1.29 o 
  -3   3   6       14.50       18.83      1.13 o 
  -2   3   6      681.07      809.34      5.28 o 
  -1   3   6      588.03      588.36      4.00 o 
   0   3   6      739.97      715.65     13.46 o 
   1   3   6      200.12      204.29      3.01 o 
   2   3   6       41.47       39.90      1.59 o 
   3   3   6        0.06        1.37      1.17 o 
   4   3   6      168.12      184.13      2.40 o 
   5   3   6      249.69      265.01      4.52 o 
   6   3   6      114.60      107.77      1.62 o 
   7   3   6        6.60        6.08      1.63 o 
   8   3   6       21.19       24.26      2.37 o 
   9   3   6        8.42       11.17      2.62 o 
  10   3   6        1.30       -0.80      3.12 o 
  11   3   6       14.01        9.44     10.24 o 
  12   3   6        5.61        0.40      6.40 o 
 -18   4   6        3.40       11.20      3.97 o 
 -17   4   6        6.00        8.48      3.04 o 
 -16   4   6       20.92       22.40      3.02 o 
 -15   4   6        4.93        3.61      2.53 o 
 -14   4   6        6.36        5.20      2.37 o 
 -13   4   6       13.40        9.45      2.22 o 
 -12   4   6       17.88       13.79      2.28 o 
 -11   4   6        6.21       10.44      1.91 o 
 -10   4   6        0.13       -1.84      1.88 o 
  -9   4   6      129.90      134.33      2.85 o 
  -8   4   6      325.53      336.52      6.45 o 
  -7   4   6      119.35      105.94      2.25 o 
  -6   4   6      202.34      206.09      3.67 o 
  -5   4   6      339.12      308.22      2.54 o 
  -4   4   6      367.58      371.82      7.70 o 
  -3   4   6     2877.59     2764.03     26.01 o 
  -2   4   6       24.26       27.06      1.43 o 
  -1   4   6     1571.77     1631.50     29.79 o 
   0   4   6       13.16       10.47      1.20 o 
   1   4   6       35.67       34.83      1.30 o 
   2   4   6        3.76        4.16      1.24 o 
   3   4   6        1.69        0.09      1.51 o 
   4   4   6       23.02       21.94      1.82 o 
   5   4   6        1.55        3.43      1.48 o 
   6   4   6        9.47        5.10      1.52 o 
   7   4   6        0.62        0.98      2.36 o 
   8   4   6       18.04       14.89      2.69 o 
   9   4   6       18.36       15.85      2.58 o 
  10   4   6       10.40        6.67      4.93 o 
  11   4   6        0.21       -1.34      5.98 o 
  12   4   6        0.01       -5.76      5.76 o 
 -17   5   6        1.28        0.47      3.32 o 
 -16   5   6        4.55        7.33      3.01 o 
 -15   5   6        4.20        2.56      2.98 o 
 -14   5   6       38.39       38.64      3.10 o 
 -13   5   6       12.75       15.66      2.56 o 
 -12   5   6        6.26        8.65      2.23 o 
 -11   5   6      214.41      234.04      5.68 o 
 -10   5   6      175.51      170.13      4.48 o 
  -9   5   6      528.07      512.38      6.58 o 
  -8   5   6      576.08      530.30      2.84 o 
  -7   5   6       43.73       39.41      2.07 o 
  -6   5   6     1288.72     1230.45     12.29 o 
  -5   5   6      121.73      113.50      7.58 o 
  -4   5   6     1597.90     1620.87     25.21 o 
  -3   5   6       12.22       10.19      1.21 o 
  -2   5   6      388.60      373.90      4.36 o 
  -1   5   6       13.29       11.13      1.39 o 
   0   5   6      271.81      273.76      1.85 o 
   1   5   6        3.33        2.59      1.55 o 
   2   5   6      447.23      440.23      5.19 o 
   3   5   6      178.30      173.76      2.63 o 
   4   5   6       12.19       13.19      1.51 o 
   5   5   6       10.32        8.61      1.62 o 
   6   5   6        1.12        0.79      1.84 o 
   7   5   6        0.71       -1.09      2.39 o 
   8   5   6        2.69        2.35      3.05 o 
   9   5   6        6.89        6.84      2.90 o 
  10   5   6        0.35       -0.56      2.81 o 
  11   5   6        2.13       -4.80      5.95 o 
 -17   6   6        0.00       -4.45      7.57 o 
 -16   6   6        6.31        6.89      3.37 o 
 -15   6   6        0.83        1.17      3.27 o 
 -14   6   6        0.13        0.59      3.07 o 
 -13   6   6        9.20       11.71      2.78 o 
 -12   6   6        0.00        3.56      2.62 o 
 -11   6   6        4.65        5.43      2.50 o 
 -10   6   6      237.74      237.99      4.85 o 
  -9   6   6       31.51       33.73      2.14 o 
  -8   6   6        3.91        6.49      1.67 o 
  -7   6   6      153.95      143.58      2.30 o 
  -6   6   6        2.00        4.09      1.55 o 
  -5   6   6      263.27      254.41      8.57 o 
  -4   6   6       74.12       77.55      2.68 o 
  -3   6   6        3.24        1.32      2.00 o 
  -2   6   6        0.54       -1.63      1.63 o 
  -1   6   6       13.81       12.22      1.79 o 
   0   6   6      221.49      221.51      5.13 o 
   1   6   6       92.97       88.91      2.51 o 
   2   6   6       14.13       15.47      2.29 o 
   3   6   6       13.38       16.22      1.80 o 
   4   6   6       16.11       14.47      1.79 o 
   5   6   6       27.17       20.95      2.06 o 
   6   6   6        3.59        2.17      2.25 o 
   7   6   6        3.27        4.04      2.97 o 
   8   6   6       37.57       43.18      3.98 o 
   9   6   6        0.06       -3.90      3.95 o 
  10   6   6        1.36       -3.50      3.84 o 
 -16   7   6        0.32       -1.78      5.79 o 
 -15   7   6        0.03        5.04      3.30 o 
 -14   7   6        1.27        1.68      3.21 o 
 -13   7   6        0.35        2.72      2.90 o 
 -12   7   6        0.46        2.68      2.78 o 
 -11   7   6        0.90        4.55      2.71 o 
 -10   7   6      101.25      105.39      2.78 o 
  -9   7   6        2.83        3.60      2.27 o 
  -8   7   6       50.59       51.16      2.92 o 
  -7   7   6       41.10       38.49      2.82 o 
  -6   7   6        9.55       10.34      2.04 o 
  -5   7   6       45.57       42.47      2.18 o 
  -4   7   6        0.02        1.37      1.92 o 
  -3   7   6        4.05        1.43      2.27 o 
  -2   7   6       14.99       16.89      2.17 o 
  -1   7   6       99.38       85.05      2.26 o 
   0   7   6      176.51      168.64      2.54 o 
   1   7   6       34.77       32.32      2.73 o 
   2   7   6       11.90       10.60      2.47 o 
   3   7   6        0.03        0.55      2.11 o 
   4   7   6       93.20       86.64      2.32 o 
   5   7   6        4.82        2.00      2.33 o 
   6   7   6       26.68       23.47      2.79 o 
   7   7   6       57.30       58.72      3.87 o 
   8   7   6        0.14        3.39      4.16 o 
   9   7   6        7.24        1.92      4.02 o 
  10   7   6        2.98       -4.38      4.87 o 
 -15   8   6        0.27        1.86      5.13 o 
 -14   8   6        0.37        1.54      3.88 o 
 -13   8   6        1.84        1.65      2.96 o 
 -12   8   6        1.42        3.06      2.99 o 
 -11   8   6        0.38        1.42      2.94 o 
 -10   8   6        7.42        7.47      3.01 o 
  -9   8   6        6.74        6.43      2.92 o 
  -8   8   6       15.07       18.29      2.77 o 
  -7   8   6       32.33       31.39      2.93 o 
  -6   8   6        3.61        4.74      2.33 o 
  -5   8   6        2.46        2.83      2.00 o 
  -4   8   6       10.56        6.59      1.99 o 
  -3   8   6        2.47        2.23      2.08 o 
  -2   8   6        0.35       -1.47      2.04 o 
  -1   8   6        6.97        9.84      2.63 o 
   0   8   6       87.85       82.63      3.24 o 
   1   8   6       50.82       50.31      3.72 o 
   2   8   6       47.44       45.01      2.48 o 
   3   8   6       45.60       43.10      2.47 o 
   4   8   6       11.58       15.86      2.76 o 
   5   8   6        0.00        0.52      2.73 o 
   6   8   6       16.75       21.23      4.59 o 
   7   8   6        0.63        4.83      3.93 o 
   8   8   6        0.95        1.57      4.16 o 
   9   8   6        9.10        7.35      4.52 o 
 -13   9   6        0.17       -1.57      4.74 o 
 -12   9   6        0.11        0.60      3.44 o 
 -11   9   6        2.13        2.97      3.50 o 
 -10   9   6        0.17        0.91      3.28 o 
  -9   9   6        7.04        8.57      3.43 o 
  -8   9   6        0.39        6.41      2.87 o 
  -7   9   6       42.82       43.76      3.82 o 
  -6   9   6       45.96       46.13      3.44 o 
  -5   9   6        5.89        3.66      2.32 o 
  -4   9   6       17.07       18.59      2.19 o 
  -3   9   6        2.55        4.11      2.28 o 
  -2   9   6       13.92       13.66      3.04 o 
  -1   9   6       22.73       23.36      2.99 o 
   0   9   6        8.61        6.65      3.12 o 
   1   9   6       64.71       68.83      3.16 o 
   2   9   6        6.51        8.52      3.08 o 
   3   9   6       24.04       31.32      3.86 o 
   4   9   6       19.01       14.12      3.63 o 
   5   9   6        4.61        2.87      3.46 o 
   6   9   6        0.14       -0.61      3.74 o 
   7   9   6        0.51        0.95      3.98 o 
   8   9   6        0.08       -1.78      7.12 o 
 -11  10   6        2.80        2.48      3.63 o 
 -10  10   6        0.00        5.02      3.12 o 
  -9  10   6        8.04       12.82      3.40 o 
  -8  10   6        0.55        2.26      2.98 o 
  -7  10   6        0.47       -1.52      2.85 o 
  -6  10   6        4.85        3.70      3.11 o 
  -5  10   6        0.01       -0.38      3.21 o 
  -4  10   6       12.48        8.17      4.06 o 
  -3  10   6        1.42        0.49      2.90 o 
  -2  10   6        4.29       11.24      3.22 o 
  -1  10   6        0.24       -0.63      3.31 o 
   0  10   6       14.69       17.45      3.11 o 
   1  10   6        0.54        0.99      3.16 o 
   2  10   6        0.60        8.48      4.06 o 
   3  10   6       28.03       29.15      4.63 o 
   4  10   6        5.37       10.21      4.04 o 
   5  10   6        0.11        0.03      3.68 o 
   6  10   6        0.93        4.90      9.79 o 
  -9  11   6        1.95        4.53      5.05 o 
  -8  11   6        1.58        2.28      3.67 o 
  -7  11   6       15.72       19.71      4.37 o 
  -6  11   6       11.60        9.50      3.68 o 
  -5  11   6        4.45        3.33      3.45 o 
  -4  11   6        0.14        0.57      4.18 o 
  -3  11   6        0.16        1.00      3.66 o 
  -2  11   6        0.78       -0.41      2.98 o 
  -1  11   6        0.89       -0.02      3.03 o 
   0  11   6        5.93        3.70      3.20 o 
   1  11   6        1.03        4.43      3.85 o 
   2  11   6       22.80       28.79      3.87 o 
   3  11   6        5.24        5.34      6.23 o 
  -4  12   6        0.42        5.34      7.12 o 
  -3  12   6        0.02        2.23      9.35 o 
  -2  12   6        0.16        0.45      6.13 o 
  -1  12   6        0.05       -1.10      4.64 o 
 -19   1   7        1.87       -4.16      4.16 o 
 -18   1   7       12.73       15.77      3.86 o 
 -17   1   7       19.39       22.78      4.05 o 
 -16   1   7       13.45       14.36      2.93 o 
 -15   1   7       14.38       17.67      2.72 o 
 -14   1   7       30.31       24.90      2.57 o 
 -13   1   7        2.99        2.54      2.00 o 
 -12   1   7       43.93       35.09      2.06 o 
 -11   1   7      184.76      193.99      4.12 o 
 -10   1   7      298.31      319.49      4.42 o 
  -9   1   7        1.51        1.68      1.25 o 
  -8   1   7     1504.51     1870.58      8.43 o 
  -7   1   7     1124.63     1197.29      7.52 o 
  -6   1   7      100.21      113.71      1.60 o 
  -5   1   7      619.08      553.94      4.07 o 
  -4   1   7      528.97      496.38      4.06 o 
  -3   1   7        0.80       10.33      0.96 o 
  -2   1   7      373.68      309.35      3.62 o 
  -1   1   7     2490.67     2608.35     15.57 o 
   0   1   7      121.46      131.71      1.47 o 
   1   1   7       35.87       36.38      0.74 o 
   2   1   7      168.31      187.15      1.16 o 
   3   1   7       21.14       19.28      0.82 o 
   4   1   7      429.31      459.61      1.57 o 
   5   1   7      160.24      130.61      1.71 o 
   6   1   7      405.47      386.52      2.93 o 
   7   1   7        0.21        0.67      1.75 o 
   8   1   7       27.65       20.98      1.80 o 
   9   1   7       46.87       41.72      2.66 o 
  10   1   7        1.23       -2.16      3.43 o 
  11   1   7        8.55        8.04      3.76 o 
  12   1   7        0.20        5.02      4.03 o 
  13   1   7        8.75       16.91      7.12 o 
 -19   2   7        2.11        0.40      4.58 o 
 -18   2   7       29.74       35.67      3.45 o 
 -17   2   7       28.91       41.44      2.98 o 
 -16   2   7        0.36        2.83      2.60 o 
 -15   2   7       13.19       10.10      2.48 o 
 -14   2   7        1.74        1.08      2.35 o 
 -13   2   7       65.00       52.59      2.29 o 
 -12   2   7       16.21       13.22      1.73 o 
 -11   2   7       36.95       34.29      1.82 o 
 -10   2   7      134.11      151.83      1.60 o 
  -9   2   7      620.43      686.94      3.75 o 
  -8   2   7       39.89       41.06      1.40 o 
  -7   2   7      536.62      611.63      3.10 o 
  -6   2   7     1210.64     1397.10      5.29 o 
  -5   2   7      658.67      673.79      5.97 o 
  -4   2   7     2890.91     3378.36     20.17 o 
  -3   2   7       83.35      108.32      1.58 o 
  -2   2   7     1098.33     1136.10      6.87 o 
  -1   2   7      207.07      262.10      2.55 o 
   0   2   7      177.96      217.55      1.28 o 
   1   2   7       23.44       19.05      0.78 o 
   2   2   7       12.35        8.69      0.79 o 
   3   2   7        3.24        3.40      0.86 o 
   4   2   7       53.58       54.00      1.40 o 
   5   2   7        2.78        1.23      1.34 o 
   6   2   7        0.02        1.51      1.51 o 
   7   2   7        2.00        3.15      1.58 o 
   8   2   7       10.86       13.17      2.55 o 
   9   2   7        4.54        1.29      2.35 o 
  10   2   7        6.25       14.30      3.57 o 
  11   2   7        3.44        7.44      5.48 o 
  12   2   7        5.00        1.49      8.85 o 
 -19   3   7        8.21       21.36      7.57 o 
 -18   3   7       27.37       43.10      2.91 o 
 -17   3   7        4.25        6.95      2.77 o 
 -16   3   7       49.04       50.64      2.94 o 
 -15   3   7       12.22        8.29      2.45 o 
 -14   3   7       38.94       35.02      2.32 o 
 -13   3   7        4.61       -0.11      2.23 o 
 -12   3   7       28.87       30.62      2.11 o 
 -11   3   7        4.74        0.60      2.14 o 
 -10   3   7       55.82       51.76      2.16 o 
  -9   3   7      228.50      230.29      3.40 o 
  -8   3   7       48.06       43.09      1.85 o 
  -7   3   7        1.47        2.51      1.28 o 
  -6   3   7        7.26        8.56      1.04 o 
  -5   3   7     4187.35     4697.50     61.94 o 
  -4   3   7       98.94      111.57      5.45 o 
  -3   3   7     6906.08     7660.29     43.27 o 
  -2   3   7       69.77       59.41      3.49 o 
  -1   3   7       22.35       30.78      1.78 o 
   0   3   7       40.98       44.26      1.13 o 
   1   3   7        4.91        4.18      0.93 o 
   2   3   7        1.55        2.06      1.16 o 
   3   3   7        3.56        5.77      1.23 o 
   4   3   7        6.77        6.71      1.54 o 
   5   3   7       24.80       16.13      1.49 o 
   6   3   7       47.46       34.00      1.92 o 
   7   3   7        1.27       -0.56      1.99 o 
   8   3   7        0.87        2.16      2.14 o 
   9   3   7        0.42        0.79      3.48 o 
  10   3   7        0.82       -4.03      4.03 o 
  11   3   7        1.66       -2.52      9.35 o 
  12   3   7        0.79       -5.21      5.32 o 
 -18   4   7        0.08        2.03      3.10 o 
 -17   4   7       29.35       31.30      3.14 o 
 -16   4   7       10.75        8.76      2.65 o 
 -15   4   7       49.08       44.49      2.52 o 
 -14   4   7        7.71        8.01      2.37 o 
 -13   4   7        2.75        3.70      2.41 o 
 -12   4   7        0.28        1.74      2.14 o 
 -11   4   7       31.99       36.87      2.11 o 
 -10   4   7       18.59       20.05      1.93 o 
  -9   4   7      206.99      211.87      4.27 o 
  -8   4   7      366.00      350.45      4.61 o 
  -7   4   7       49.51       55.03      1.95 o 
  -6   4   7      266.31      295.58      8.63 o 
  -5   4   7      593.25      614.53      8.39 o 
  -4   4   7     1092.93     1127.25      9.66 o 
  -3   4   7      330.10      329.49      3.12 o 
  -2   4   7      119.02       90.63      1.62 o 
  -1   4   7      186.99      205.78      3.16 o 
   0   4   7      665.69      702.10      8.63 o 
   1   4   7        0.54        2.14      1.20 o 
   2   4   7       12.98       14.33      1.30 o 
   3   4   7        2.45        5.55      1.45 o 
   4   4   7      111.62      104.70      1.74 o 
   5   4   7      203.90      190.09      2.42 o 
   6   4   7       23.10       22.40      1.93 o 
   7   4   7       15.91        8.04      2.39 o 
   8   4   7        0.27       -1.67      2.74 o 
   9   4   7        4.18       -0.18      2.69 o 
  10   4   7        1.44        2.84      4.18 o 
  11   4   7        2.00       -4.87     11.35 o 
 -18   5   7        0.00        9.91     12.02 o 
 -17   5   7        0.40        3.78      3.23 o 
 -16   5   7        6.31        9.22      3.06 o 
 -15   5   7        2.08        5.63      3.10 o 
 -14   5   7        1.01        2.28      2.60 o 
 -13   5   7       45.31       53.04      2.66 o 
 -12   5   7       77.23       69.55      2.43 o 
 -11   5   7      136.17      138.80      2.45 o 
 -10   5   7        4.47        3.23      2.13 o 
  -9   5   7        8.08        5.43      1.64 o 
  -8   5   7       22.35       25.62      1.70 o 
  -7   5   7       31.81       27.64      1.49 o 
  -6   5   7       75.88       81.39      4.06 o 
  -5   5   7       51.41       57.78      2.61 o 
  -4   5   7        4.02        5.54      1.00 o 
  -3   5   7       46.14       41.59      1.27 o 
  -2   5   7        5.61       11.49      1.67 o 
  -1   5   7      114.16       96.27      2.90 o 
   0   5   7      152.26      137.70      2.68 o 
   1   5   7       35.51       32.12      1.47 o 
   2   5   7       61.00       60.64      2.74 o 
   3   5   7        0.58       -0.50      1.56 o 
   4   5   7       64.76       41.31      1.75 o 
   5   5   7        1.90        0.00      1.85 o 
   6   5   7       28.96       20.87      2.50 o 
   7   5   7       15.77       14.39      2.61 o 
   8   5   7        4.40       -0.53      3.09 o 
   9   5   7        3.98        3.00      2.78 o 
  10   5   7        0.45       -2.60      3.92 o 
  11   5   7        0.46       -6.68      7.12 o 
 -17   6   7        0.03        1.13      6.20 o 
 -16   6   7        1.28        1.86      3.25 o 
 -15   6   7       12.78       14.70      3.17 o 
 -14   6   7       14.84       14.44      3.04 o 
 -13   6   7       55.46       64.86      3.11 o 
 -12   6   7       69.72       68.81      2.68 o 
 -11   6   7       79.12       88.47      4.39 o 
 -10   6   7        1.37       -0.58      2.11 o 
  -9   6   7        8.52        5.37      2.06 o 
  -8   6   7      232.82      223.28      9.14 o 
  -7   6   7        0.91        1.44      1.46 o 
  -6   6   7       78.45       71.02      5.31 o 
  -5   6   7      222.33      237.40     10.08 o 
  -4   6   7      783.08      753.42     15.40 o 
  -3   6   7        8.73        6.07      2.01 o 
  -2   6   7      189.80      169.13      7.58 o 
  -1   6   7        0.13       -1.56      2.25 o 
   0   6   7      349.05      327.17      5.99 o 
   1   6   7       85.37       98.50      4.87 o 
   2   6   7       54.32       53.13      1.82 o 
   3   6   7       20.95       16.52      1.71 o 
   4   6   7       62.62       60.43      2.20 o 
   5   6   7       52.33       45.80      2.13 o 
   6   6   7       18.99       15.78      2.62 o 
   7   6   7        1.13        0.74      3.15 o 
   8   6   7        0.07       -0.83      3.12 o 
   9   6   7        0.00       -4.07      4.07 o 
  10   6   7        2.77       -1.85      3.90 o 
 -16   7   7        2.54        5.64      3.64 o 
 -15   7   7        0.49        3.25      3.13 o 
 -14   7   7        6.20        6.34      3.10 o 
 -13   7   7        1.51        4.00      3.02 o 
 -12   7   7       33.47       42.51      2.83 o 
 -11   7   7        0.24        3.49      2.74 o 
 -10   7   7        0.16        1.50      2.31 o 
  -9   7   7        0.98        0.03      2.29 o 
  -8   7   7        6.83        4.21      2.07 o 
  -7   7   7       36.28       43.00      4.63 o 
  -6   7   7        1.32        5.67      1.94 o 
  -5   7   7      220.19      229.78      3.67 o 
  -4   7   7       12.89       11.95      2.11 o 
  -3   7   7      252.10      274.39      6.14 o 
  -2   7   7       53.49       46.65      5.54 o 
  -1   7   7        0.02        4.52      2.30 o 
   0   7   7      108.07      115.35      2.71 o 
   1   7   7       28.09       32.56      2.76 o 
   2   7   7       27.48       20.25      2.07 o 
   3   7   7       49.87       42.81      2.33 o 
   4   7   7        1.67       -0.12      2.33 o 
   5   7   7        7.64        7.44      2.98 o 
   6   7   7       36.65       43.83      3.44 o 
   7   7   7        0.09        5.05      3.91 o 
   8   7   7        0.25        1.36      4.16 o 
   9   7   7        0.49       -0.87      3.79 o 
  10   7   7        0.01       -2.45      6.45 o 
 -15   8   7        2.44        9.79      6.68 o 
 -14   8   7        5.65        7.62      3.49 o 
 -13   8   7        0.35        3.74      3.00 o 
 -12   8   7        9.03        9.59      3.07 o 
 -11   8   7        1.64        1.71      3.32 o 
 -10   8   7       33.50       29.46      3.42 o 
  -9   8   7       19.90       23.65      3.03 o 
  -8   8   7      159.73      177.20      7.51 o 
  -7   8   7        2.12        7.04      2.36 o 
  -6   8   7       94.03       88.83      4.34 o 
  -5   8   7        0.87       -0.23      2.01 o 
  -4   8   7        0.19        0.03      2.01 o 
  -3   8   7       22.85       22.52      2.60 o 
  -2   8   7      114.84      116.93      3.42 o 
  -1   8   7       13.45       15.10      2.49 o 
   0   8   7       82.30       80.41      3.24 o 
   1   8   7       19.05       16.81      2.63 o 
   2   8   7        4.67        4.78      2.48 o 
   3   8   7        2.58        3.42      2.83 o 
   4   8   7        0.01        3.46      3.02 o 
   5   8   7        1.74        1.36      3.92 o 
   6   8   7       12.54       12.51      3.78 o 
   7   8   7        8.22       10.52      3.91 o 
   8   8   7        0.04       -0.55      4.37 o 
 -13   9   7        0.08        1.68      3.53 o 
 -12   9   7        0.16        1.59      3.66 o 
 -11   9   7        0.01       -0.24      3.21 o 
 -10   9   7        1.22        4.49      3.62 o 
  -9   9   7        8.75        9.29      3.69 o 
  -8   9   7        2.50        4.47      2.87 o 
  -7   9   7       10.61       15.81      2.82 o 
  -6   9   7       19.15       16.89      2.47 o 
  -5   9   7       91.52      104.63      4.31 o 
  -4   9   7       18.55       23.37      3.07 o 
  -3   9   7       17.43       23.29      2.99 o 
  -2   9   7       18.85       17.76      3.11 o 
  -1   9   7        0.07        0.76      3.00 o 
   0   9   7       17.01       14.15      3.17 o 
   1   9   7       28.09       33.76      2.89 o 
   2   9   7        1.38        1.85      3.66 o 
   3   9   7        0.72        0.55      3.63 o 
   4   9   7        8.36        9.66      3.95 o 
   5   9   7        0.43       -0.68      3.28 o 
   6   9   7        1.46        2.36      3.83 o 
   7   9   7        3.46        2.86      5.43 o 
 -12  10   7        2.23        2.67      8.01 o 
 -11  10   7        0.00        6.10      3.78 o 
 -10  10   7        0.01        6.16      3.59 o 
  -9  10   7       11.54       15.65      3.67 o 
  -8  10   7        8.31        6.51      3.10 o 
  -7  10   7       10.54        5.65      2.70 o 
  -6  10   7        8.65        7.23      3.23 o 
  -5  10   7        2.01       -0.41      3.03 o 
  -4  10   7        9.30       12.43      2.98 o 
  -3  10   7        1.12        1.67      3.11 o 
  -2  10   7       56.41       60.22      3.15 o 
  -1  10   7        5.88        2.08      3.38 o 
   0  10   7        4.37        5.73      3.07 o 
   1  10   7        9.13       11.10      3.59 o 
   2  10   7       17.58       16.15      4.57 o 
   3  10   7        1.31        7.10      4.42 o 
   4  10   7        3.77        8.77      3.82 o 
   5  10   7        0.45       -0.36      4.44 o 
  -9  11   7        1.67        4.92      4.73 o 
  -8  11   7       10.46       14.50      3.45 o 
  -7  11   7        9.68        8.09      5.04 o 
  -6  11   7        0.32        0.83      3.72 o 
  -5  11   7        3.79        1.28      3.67 o 
  -4  11   7        0.01        1.19      3.92 o 
  -3  11   7        0.00       -0.52      3.01 o 
  -2  11   7        1.50       -0.51      3.01 o 
  -1  11   7        0.05        1.40      2.97 o 
   0  11   7        4.34        3.40      3.58 o 
   1  11   7        0.68        4.02      4.20 o 
   2  11   7       40.71       49.40      5.85 o 
   3  11   7        0.07       -0.89      7.12 o 
  -5  12   7        0.05        3.12      8.01 o 
  -4  12   7        0.84        5.34      8.90 o 
  -3  12   7        0.53       -2.67      7.12 o 
  -2  12   7        1.03       -1.34      8.90 o 
 -19   0   8        0.94      -11.78     12.24 o 
 -18   0   8        4.47       -0.87      5.79 o 
 -17   0   8       28.20       31.01      4.79 o 
 -16   0   8       45.77       45.41      3.92 o 
 -15   0   8       81.80       78.28      4.23 o 
 -14   0   8       62.32       57.77      3.82 o 
 -13   0   8      122.30      108.27      2.99 o 
 -12   0   8        0.50        0.57      2.48 o 
 -11   0   8       62.09       56.43      3.46 o 
 -10   0   8       66.58       60.28      3.31 o 
  -9   0   8      976.86     1064.73      7.54 o 
  -8   0   8     1757.17     1849.11     13.49 o 
  -7   0   8     2146.24     2319.59     12.76 o 
  -6   0   8      255.50      197.86      2.94 o 
  -5   0   8      113.40      168.03      1.70 o 
  -4   0   8     4006.07     4493.66     53.87 o 
  -3   0   8     5852.36     6447.06     44.00 o 
  -2   0   8      491.69      540.07      6.47 o 
  -1   0   8      495.42      644.40      5.65 o 
   0   0   8      153.16      205.53      2.63 o 
   1   0   8      910.96     1284.49     11.85 o 
   2   0   8      225.76      253.18      2.26 o 
   3   0   8        1.86        4.59      1.63 o 
   4   0   8       34.79       21.97      1.71 o 
   5   0   8       73.96       69.51      2.91 o 
   6   0   8      582.65      522.65      7.50 o 
   7   0   8       17.68        4.60      2.57 o 
   8   0   8      103.90       90.60      2.82 o 
   9   0   8      134.42      142.85      5.35 o 
  10   0   8        0.00       -0.45      5.35 o 
  11   0   8       43.80       41.25      8.46 o 
  12   0   8        2.04       15.27      6.13 o 
 -19   1   8       10.46        1.42      4.10 o 
 -18   1   8        0.38        6.52      3.87 o 
 -17   1   8       48.64       52.93      3.75 o 
 -16   1   8        2.15        3.30      2.61 o 
 -15   1   8        0.20        0.83      2.18 o 
 -14   1   8       62.02       44.62      2.31 o 
 -13   1   8        2.38        0.54      2.00 o 
 -12   1   8        0.52        7.11      1.79 o 
 -11   1   8      180.07      158.68      1.95 o 
 -10   1   8       16.19       13.16      1.48 o 
  -9   1   8      767.84      792.32      7.45 o 
  -8   1   8       15.27        8.39      1.96 o 
  -7   1   8      693.69      706.29      7.92 o 
  -6   1   8       72.27       49.19      1.75 o 
  -5   1   8     1168.63     1197.78     11.78 o 
  -4   1   8       85.33       61.90      1.03 o 
  -3   1   8        2.19        3.69      0.65 o 
  -2   1   8      726.66      716.92      4.52 o 
  -1   1   8       17.64       22.13      0.65 o 
   0   1   8     2283.19     2452.89     16.50 o 
   1   1   8      695.84      749.25      2.98 o 
   2   1   8      482.23      497.03      3.45 o 
   3   1   8        6.78        8.63      0.95 o 
   4   1   8      186.03      176.73      2.48 o 
   5   1   8       64.24       71.62      1.65 o 
   6   1   8      149.26      133.80      2.12 o 
   7   1   8        3.27        1.47      1.88 o 
   8   1   8        3.78        2.02      2.10 o 
   9   1   8       14.96       12.51      3.48 o 
  10   1   8        7.49       12.10      3.66 o 
  11   1   8       15.44       12.35      4.03 o 
  12   1   8        0.15        5.41      3.60 o 
 -19   2   8        2.88        8.67      3.88 o 
 -18   2   8        3.61       17.87      3.12 o 
 -17   2   8        0.25        9.99      2.80 o 
 -16   2   8       17.82       21.04      2.53 o 
 -15   2   8       10.17        7.03      2.31 o 
 -14   2   8       18.24       15.33      2.29 o 
 -13   2   8        3.92       -0.14      2.16 o 
 -12   2   8       48.19       44.19      1.81 o 
 -11   2   8        0.68       -0.44      1.80 o 
 -10   2   8       17.39       14.78      1.37 o 
  -9   2   8      193.00      194.72      1.48 o 
  -8   2   8      637.16      715.79      5.82 o 
  -7   2   8      570.64      497.61      2.68 o 
  -6   2   8       27.80       33.61      1.79 o 
  -5   2   8     2509.99     2611.83     26.64 o 
  -4   2   8      215.95      250.02      2.22 o 
  -3   2   8      876.95      858.42      3.96 o 
  -2   2   8      406.42      451.37      2.66 o 
  -1   2   8     3538.11     3608.97     15.05 o 
   0   2   8       31.02       41.17      1.00 o 
   1   2   8       94.84      115.90      1.34 o 
   2   2   8        1.87        4.94      0.64 o 
   3   2   8      121.42      119.07      1.57 o 
   4   2   8        0.21       -0.08      1.41 o 
   5   2   8      410.93      422.78      5.24 o 
   6   2   8       34.45       35.72      1.69 o 
   7   2   8       86.84       79.36      2.00 o 
   8   2   8        4.60        4.67      2.51 o 
   9   2   8      112.44      115.69      6.05 o 
  10   2   8        1.63        3.36      4.82 o 
  11   2   8        5.92        7.23      3.76 o 
 -19   3   8       11.45       16.17      3.28 o 
 -18   3   8        0.65        7.14      3.05 o 
 -17   3   8        3.08        6.69      2.88 o 
 -16   3   8        3.51        6.77      2.73 o 
 -15   3   8        0.26        1.86      2.34 o 
 -14   3   8       14.90       10.78      2.23 o 
 -13   3   8       23.24       16.95      2.21 o 
 -12   3   8        0.01       -1.58      2.11 o 
 -11   3   8       66.33       53.81      2.31 o 
 -10   3   8      412.67      414.97      5.59 o 
  -9   3   8       66.20       50.49      1.96 o 
  -8   3   8      295.67      251.92      2.66 o 
  -7   3   8     1411.85     1503.44     10.14 o 
  -6   3   8     1793.84     1824.66     10.91 o 
  -5   3   8        4.97       13.98      1.62 o 
  -4   3   8     3582.90     3713.19     34.36 o 
  -3   3   8       90.92       98.49      4.52 o 
  -2   3   8      465.10      484.59      3.08 o 
  -1   3   8      762.45      800.16      6.69 o 
   0   3   8       77.62       61.75      1.24 o 
   1   3   8        6.31        8.40      0.84 o 
   2   3   8      147.69      146.23      1.90 o 
   3   3   8      199.99      180.44      3.30 o 
   4   3   8      143.49      134.13      2.14 o 
   5   3   8       12.44        7.43      1.84 o 
   6   3   8       81.11       69.13      1.94 o 
   7   3   8       36.02       32.41      2.28 o 
   8   3   8      126.05      140.45      4.56 o 
   9   3   8       55.07       43.89      3.39 o 
  10   3   8       57.55       63.26     11.57 o 
  11   3   8        0.00       -6.52      6.52 o 
 -18   4   8        0.00        2.49      2.86 o 
 -17   4   8        5.74        6.85      2.74 o 
 -16   4   8       25.41       27.93      2.64 o 
 -15   4   8        0.02       -1.25      2.43 o 
 -14   4   8        5.67        5.97      2.27 o 
 -13   4   8        0.03        0.85      2.06 o 
 -12   4   8        4.32        0.74      2.15 o 
 -11   4   8        1.78        0.85      1.96 o 
 -10   4   8      128.87      117.05      1.92 o 
  -9   4   8      162.89      146.83      2.10 o 
  -8   4   8      387.07      363.77      2.62 o 
  -7   4   8      534.55      565.24      5.15 o 
  -6   4   8       55.17       45.65      2.15 o 
  -5   4   8      640.76      629.90      4.75 o 
  -4   4   8     1594.45     1688.83     13.79 o 
  -3   4   8      403.59      408.67      4.71 o 
  -2   4   8       58.34       73.33      1.56 o 
  -1   4   8      185.89      176.45      4.33 o 
   0   4   8       28.10       34.88      1.28 o 
   1   4   8      308.91      321.32      4.51 o 
   2   4   8        8.72       12.74      1.38 o 
   3   4   8        2.57        1.76      1.49 o 
   4   4   8        0.32        0.48      1.78 o 
   5   4   8        0.07        0.43      1.99 o 
   6   4   8       10.30        7.31      1.93 o 
   7   4   8        8.48        5.48      2.27 o 
   8   4   8       13.71       12.21      2.68 o 
   9   4   8       32.42       23.92      3.53 o 
  10   4   8        7.33        2.13      4.26 o 
  11   4   8        0.89        0.00      7.57 o 
 -18   5   8        0.36        2.16      4.33 o 
 -17   5   8        0.37        1.05      3.15 o 
 -16   5   8        0.11        2.12      3.03 o 
 -15   5   8        0.63        4.60      2.90 o 
 -14   5   8        3.29        5.67      2.44 o 
 -13   5   8        0.19        0.16      2.32 o 
 -12   5   8       28.76       29.54      2.41 o 
 -11   5   8        2.67        1.04      2.25 o 
 -10   5   8      155.76      144.16      3.22 o 
  -9   5   8       16.34       16.79      1.66 o 
  -8   5   8      610.69      583.19     13.26 o 
  -7   5   8      420.59      401.07      7.79 o 
  -6   5   8       75.45       64.98      2.37 o 
  -5   5   8       14.24       18.58      1.46 o 
  -4   5   8      470.74      422.35      5.63 o 
  -3   5   8        1.56        1.41      1.28 o 
  -2   5   8      586.44      545.45      6.42 o 
  -1   5   8       18.37       17.62      1.48 o 
   0   5   8      139.44      140.98      2.12 o 
   1   5   8      102.69      100.55      3.26 o 
   2   5   8       23.34       26.59      1.62 o 
   3   5   8      307.73      276.33      5.23 o 
   4   5   8      333.29      307.26      5.83 o 
   5   5   8        3.26        2.48      2.05 o 
   6   5   8        2.29        1.11      2.43 o 
   7   5   8        0.70        1.08      3.10 o 
   8   5   8        4.11        1.47      3.01 o 
   9   5   8        1.64        1.67      2.89 o 
  10   5   8        0.37       -0.92      4.50 o 
 -17   6   8        0.19        0.55      3.54 o 
 -16   6   8        0.00        3.22      3.35 o 
 -15   6   8        6.44       13.75      3.19 o 
 -14   6   8        6.76       15.04      3.15 o 
 -13   6   8       26.92       30.18      3.26 o 
 -12   6   8        0.12        5.91      2.77 o 
 -11   6   8       83.58       79.36      2.45 o 
 -10   6   8       18.67        8.53      2.16 o 
  -9   6   8       47.09       35.74      2.67 o 
  -8   6   8        0.38       -0.93      1.52 o 
  -7   6   8      326.66      278.72     13.53 o 
  -6   6   8        0.06        7.40      1.93 o 
  -5   6   8      297.29      288.63      3.62 o 
  -4   6   8      121.16      100.54      3.15 o 
  -3   6   8      386.44      407.01     16.09 o 
  -2   6   8      609.04      594.99     11.30 o 
  -1   6   8       65.99       92.96      5.53 o 
   0   6   8      152.13      142.92      4.92 o 
   1   6   8       41.16       48.62      2.50 o 
   2   6   8       41.88       36.00      1.76 o 
   3   6   8       29.84       21.37      2.09 o 
   4   6   8       39.78       37.98      2.34 o 
   5   6   8        5.65        5.16      2.16 o 
   6   6   8        2.09        1.77      2.71 o 
   7   6   8        0.03       -1.69      3.13 o 
   8   6   8        0.56        1.02      3.17 o 
   9   6   8        3.15       -2.44      2.93 o 
 -16   7   8        4.71        7.61      3.30 o 
 -15   7   8        0.18        3.20      3.00 o 
 -14   7   8        4.97        6.98      3.28 o 
 -13   7   8        0.36        6.45      3.07 o 
 -12   7   8       17.73       18.84      2.73 o 
 -11   7   8        4.82        4.34      2.58 o 
 -10   7   8       16.66       17.97      2.39 o 
  -9   7   8       10.44        9.40      2.68 o 
  -8   7   8        8.96        7.60      2.03 o 
  -7   7   8      228.13      220.75      5.68 o 
  -6   7   8      130.29      110.91      7.12 o 
  -5   7   8       60.42       49.76      2.61 o 
  -4   7   8       45.42       43.62      2.18 o 
  -3   7   8       41.35       37.02      4.34 o 
  -2   7   8       10.74       12.16      2.11 o 
  -1   7   8      419.11      405.76      4.15 o 
   0   7   8       19.43       21.98      2.12 o 
   1   7   8       75.13       65.47      2.08 o 
   2   7   8       68.04       64.83      2.54 o 
   3   7   8       87.11       75.70      2.33 o 
   4   7   8        0.59        0.33      2.08 o 
   5   7   8       10.00        9.54      2.69 o 
   6   7   8       23.84       26.23      3.24 o 
   7   7   8        0.00        5.52      3.80 o 
   8   7   8        0.37        3.65      4.20 o 
   9   7   8        4.27        6.16      5.95 o 
 -15   8   8        0.59        0.61      4.24 o 
 -14   8   8        8.58        3.54      3.32 o 
 -13   8   8        0.66       -1.56      3.22 o 
 -12   8   8        0.00       -1.25      3.21 o 
 -11   8   8       10.24        7.03      3.20 o 
 -10   8   8       12.88       10.00      3.12 o 
  -9   8   8       10.81        9.41      3.10 o 
  -8   8   8       25.13       28.16      3.14 o 
  -7   8   8        7.29        8.94      2.08 o 
  -6   8   8       10.99        7.24      2.05 o 
  -5   8   8       93.55       78.30      2.17 o 
  -4   8   8       62.97       50.98      2.76 o 
  -3   8   8        3.46        3.65      2.41 o 
  -2   8   8       11.76        8.43      2.85 o 
  -1   8   8       18.26       18.30      3.01 o 
   0   8   8        0.18       -3.10      3.10 o 
   1   8   8        4.35        4.62      2.83 o 
   2   8   8        1.13        3.15      2.67 o 
   3   8   8        0.97        0.13      3.01 o 
   4   8   8        2.63        2.05      3.00 o 
   5   8   8       11.27       12.82      3.85 o 
   6   8   8        2.63        8.62      3.61 o 
   7   8   8        1.33        3.87      3.75 o 
   8   8   8        5.53       16.62      6.45 o 
 -14   9   8        0.73        6.58      5.95 o 
 -13   9   8        0.12        0.20      4.08 o 
 -12   9   8        0.46        0.06      3.39 o 
 -11   9   8        2.18        3.53      3.56 o 
 -10   9   8        1.77        4.24      3.40 o 
  -9   9   8        0.60        1.78      3.04 o 
  -8   9   8        2.55        4.39      2.81 o 
  -7   9   8        0.65       -0.14      2.73 o 
  -6   9   8        6.56        5.10      2.24 o 
  -5   9   8       25.48       19.02      2.41 o 
  -4   9   8        2.19        3.88      2.31 o 
  -3   9   8       56.31       60.37      3.20 o 
  -2   9   8        2.65        2.43      3.09 o 
  -1   9   8        3.58        0.36      3.13 o 
   0   9   8        9.58        8.39      3.52 o 
   1   9   8        0.44        1.78      3.51 o 
   2   9   8        2.22        1.14      3.53 o 
   3   9   8        0.91       -3.21      3.89 o 
   4   9   8        2.34       -1.60      3.88 o 
   5   9   8        0.19        2.45      4.36 o 
   6   9   8        2.30        7.14      4.16 o 
   7   9   8       14.20       28.48      6.68 o 
 -12  10   8        1.26        4.50      4.42 o 
 -11  10   8        9.25       12.14      3.67 o 
 -10  10   8        0.72        5.79      3.56 o 
  -9  10   8        0.25        1.06      3.09 o 
  -8  10   8        5.75        2.85      3.03 o 
  -7  10   8       11.24        3.98      3.02 o 
  -6  10   8        0.04       -3.53      3.53 o 
  -5  10   8        0.95        1.56      3.32 o 
  -4  10   8        2.85        2.83      2.78 o 
  -3  10   8        0.29        2.54      3.06 o 
  -2  10   8       15.38       16.58      2.98 o 
  -1  10   8        0.98       -2.53      4.04 o 
   0  10   8        0.03       -1.42      3.49 o 
   1  10   8        3.49        4.74      3.95 o 
   2  10   8        3.71        9.32      3.84 o 
   3  10   8        2.14        3.53      4.53 o 
   4  10   8        6.84        8.32      4.12 o 
   5  10   8        0.61       13.80      9.35 o 
 -10  11   8        4.73        5.79      7.12 o 
  -9  11   8        3.89        5.57      6.34 o 
  -8  11   8        0.11       -2.85      3.25 o 
  -7  11   8        1.60        0.09      3.42 o 
  -6  11   8        0.81        0.96      3.95 o 
  -5  11   8        1.46        1.11      3.88 o 
  -4  11   8       13.02        9.19      3.43 o 
  -3  11   8        2.97        3.98      3.16 o 
  -2  11   8        1.16        2.67      3.34 o 
  -1  11   8        0.04       -1.20      3.51 o 
   0  11   8        1.76        1.02      3.46 o 
   1  11   8       11.17       12.28      4.26 o 
   2  11   8        9.92        4.01      5.34 o 
  -5  12   8        0.17        3.56      8.01 o 
  -4  12   8        0.28        1.78      8.01 o 
  -3  12   8        3.38        1.78      8.46 o 
  -2  12   8        3.15        4.90      7.12 o 
 -20   1   9        3.46       -7.57     10.24 o 
 -19   1   9       59.36       64.04      4.26 o 
 -18   1   9       24.52       34.97      3.49 o 
 -17   1   9       29.04       31.13      3.11 o 
 -16   1   9       12.93       13.99      2.54 o 
 -15   1   9        0.45        4.37      2.18 o 
 -14   1   9        6.66        6.32      2.04 o 
 -13   1   9        9.96        4.38      1.95 o 
 -12   1   9       28.68       31.22      1.85 o 
 -11   1   9      179.53      194.75      2.04 o 
 -10   1   9       99.41      100.15      1.78 o 
  -9   1   9        3.82        3.53      0.74 o 
  -8   1   9      185.13      181.28      1.17 o 
  -7   1   9       16.17       24.19      1.33 o 
  -6   1   9       85.51       66.98      1.27 o 
  -5   1   9      311.65      312.40      3.48 o 
  -4   1   9      550.98      548.84      4.05 o 
  -3   1   9      229.47      225.21      1.80 o 
  -2   1   9      310.47      300.67      2.79 o 
  -1   1   9        0.19        1.53      0.66 o 
   0   1   9      108.26      103.01      1.50 o 
   1   1   9        2.64        3.46      0.82 o 
   2   1   9       41.41       39.42      0.99 o 
   3   1   9      157.66      146.97      2.07 o 
   4   1   9       25.04       30.09      1.66 o 
   5   1   9      517.14      453.33      3.34 o 
   6   1   9      180.21      155.59      2.30 o 
   7   1   9        4.66        3.34      1.95 o 
   8   1   9       37.65       29.13      2.46 o 
   9   1   9        1.43        1.38      3.65 o 
  10   1   9        3.91        0.41      3.69 o 
  11   1   9       15.31       15.58      4.16 o 
  12   1   9        2.40        9.35      6.68 o 
 -20   2   9        0.47       -0.45      7.12 o 
 -19   2   9        8.14        8.01      3.57 o 
 -18   2   9       60.79       71.47      3.16 o 
 -17   2   9       12.83       18.78      2.72 o 
 -16   2   9       33.24       33.64      2.58 o 
 -15   2   9       29.07       28.57      2.38 o 
 -14   2   9        2.00        3.46      2.27 o 
 -13   2   9       12.43       14.87      2.16 o 
 -12   2   9       29.69       22.11      1.84 o 
 -11   2   9        3.64        2.86      1.81 o 
 -10   2   9       79.45       77.46      2.95 o 
  -9   2   9      716.80      774.87      8.03 o 
  -8   2   9      576.95      591.67      4.48 o 
  -7   2   9      509.48      524.68      4.90 o 
  -6   2   9      111.70      113.20      1.33 o 
  -5   2   9     1373.20     1581.97     10.63 o 
  -4   2   9     1300.06     1521.09     16.62 o 
  -3   2   9      381.20      398.25      2.89 o 
  -2   2   9      153.22      155.02      4.18 o 
  -1   2   9        1.51        7.52      1.19 o 
   0   2   9        2.72        2.42      0.67 o 
   1   2   9       11.65        9.30      0.65 o 
   2   2   9        0.42        0.08      1.00 o 
   3   2   9      144.26      152.16      2.11 o 
   4   2   9      162.84      144.49      2.06 o 
   5   2   9      466.63      418.52      3.05 o 
   6   2   9       23.23       25.06      1.68 o 
   7   2   9        1.30        2.09      2.02 o 
   8   2   9        9.21        8.72      2.67 o 
   9   2   9        0.38       -2.74      4.01 o 
  10   2   9        2.00        1.49      4.37 o 
  11   2   9        4.94        6.10      4.75 o 
 -19   3   9        6.59        7.36      3.23 o 
 -18   3   9        7.07        9.46      3.33 o 
 -17   3   9       16.07       19.52      3.00 o 
 -16   3   9        0.42        3.46      2.55 o 
 -15   3   9        3.27        3.08      2.33 o 
 -14   3   9       11.44       11.06      2.26 o 
 -13   3   9        9.87       11.24      2.23 o 
 -12   3   9        1.76        1.90      2.12 o 
 -11   3   9       67.64       67.16      3.05 o 
 -10   3   9      101.41       88.30      2.94 o 
  -9   3   9      190.65      173.46      4.21 o 
  -8   3   9      411.76      425.08      3.19 o 
  -7   3   9        7.82        8.22      1.22 o 
  -6   3   9     1187.23     1312.37     10.37 o 
  -5   3   9     1687.68     1905.72     14.27 o 
  -4   3   9      406.55      432.14      4.73 o 
  -3   3   9      310.64      355.24      2.45 o 
  -2   3   9        4.14        4.91      1.01 o 
  -1   3   9       65.21       62.26      1.53 o 
   0   3   9       25.41       31.15      1.10 o 
   1   3   9       25.71       23.86      1.09 o 
   2   3   9        5.84        3.22      1.23 o 
   3   3   9       13.90       12.41      1.92 o 
   4   3   9      324.47      266.56      3.30 o 
   5   3   9       41.25       33.11      1.90 o 
   6   3   9       34.42       24.88      1.89 o 
   7   3   9        0.00        1.25      2.42 o 
   8   3   9        3.46        9.16      3.14 o 
   9   3   9       11.46       17.95      3.77 o 
  10   3   9        0.03       -6.29      6.29 o 
 -19   4   9        0.26        2.92      4.30 o 
 -18   4   9        0.05        0.34      2.59 o 
 -17   4   9        6.84        8.46      2.79 o 
 -16   4   9       24.61       28.85      2.84 o 
 -15   4   9       26.10       23.28      2.51 o 
 -14   4   9        3.94        2.30      2.40 o 
 -13   4   9        7.75        7.85      2.11 o 
 -12   4   9        9.21        9.68      2.07 o 
 -11   4   9      448.34      441.20      6.70 o 
 -10   4   9        0.59        1.98      1.85 o 
  -9   4   9     1070.83     1040.37     12.01 o 
  -8   4   9        7.24        3.64      1.69 o 
  -7   4   9      228.06      217.31      4.51 o 
  -6   4   9      678.37      643.32     13.66 o 
  -5   4   9      354.01      328.02      7.04 o 
  -4   4   9      524.63      495.65      6.86 o 
  -3   4   9      225.31      242.36      2.23 o 
  -2   4   9      268.76      252.62      2.62 o 
  -1   4   9       33.84       30.17      1.89 o 
   0   4   9      247.04      255.39      3.02 o 
   1   4   9        0.01       -0.64      1.56 o 
   2   4   9       17.05       20.00      1.64 o 
   3   4   9        8.46       10.78      1.98 o 
   4   4   9        3.18        1.69      2.09 o 
   5   4   9        5.98        3.17      2.02 o 
   6   4   9        3.69        3.32      2.02 o 
   7   4   9        0.04        0.70      2.45 o 
   8   4   9        0.08       -2.32      3.95 o 
   9   4   9       17.73       12.30      4.15 o 
  10   4   9        0.62       -5.98      5.98 o 
 -18   5   9        0.30       -1.61      3.10 o 
 -17   5   9        1.21        3.27      3.00 o 
 -16   5   9        0.53        4.03      2.93 o 
 -15   5   9       26.51       33.52      3.06 o 
 -14   5   9       49.18       53.25      3.13 o 
 -13   5   9       70.46       61.90      2.50 o 
 -12   5   9        4.42        4.47      2.37 o 
 -11   5   9      106.52      111.16      3.48 o 
 -10   5   9      215.66      197.37      2.33 o 
  -9   5   9      127.27      121.17      2.38 o 
  -8   5   9       35.45       39.99      2.30 o 
  -7   5   9       23.18       25.46      2.34 o 
  -6   5   9      112.45      105.09      4.76 o 
  -5   5   9      254.78      276.17      5.76 o 
  -4   5   9       52.40       52.72      1.49 o 
  -3   5   9      463.92      507.34      3.34 o 
  -2   5   9      115.53      117.31      3.47 o 
  -1   5   9      139.04      138.27      3.90 o 
   0   5   9      137.18      130.10      2.08 o 
   1   5   9       11.23       17.77      1.68 o 
   2   5   9       19.85       21.25      1.75 o 
   3   5   9      134.21      125.13      2.93 o 
   4   5   9       36.43       40.82      2.27 o 
   5   5   9       16.37       10.57      2.16 o 
   6   5   9        0.80        0.41      2.57 o 
   7   5   9        0.94       -1.68      3.04 o 
   8   5   9       19.02       10.55      2.88 o 
   9   5   9        1.94        1.23      3.63 o 
  10   5   9        0.00        6.68      6.23 o 
 -17   6   9        1.60        0.06      3.12 o 
 -16   6   9       12.94       15.50      3.32 o 
 -15   6   9        4.05        8.12      3.20 o 
 -14   6   9       58.95       57.98      3.30 o 
 -13   6   9       78.47       82.98      4.15 o 
 -12   6   9        0.96       -0.60      2.39 o 
 -11   6   9        1.19       -0.91      2.27 o 
 -10   6   9        3.79       -1.40      1.88 o 
  -9   6   9       10.32        9.36      1.71 o 
  -8   6   9       67.67       71.26      2.21 o 
  -7   6   9       23.97       22.65      2.80 o 
  -6   6   9      372.75      376.39      7.01 o 
  -5   6   9      166.89      163.32      5.66 o 
  -4   6   9       39.02       40.32      2.16 o 
  -3   6   9      122.99      113.24      3.05 o 
  -2   6   9      954.38      918.18     11.08 o 
  -1   6   9      167.74      147.92      2.23 o 
   0   6   9      887.87      855.31      9.29 o 
   1   6   9       18.75       18.41      2.27 o 
   2   6   9        0.22        1.00      2.15 o 
   3   6   9       41.81       33.85      2.07 o 
   4   6   9       10.45        9.93      2.30 o 
   5   6   9       21.86       24.19      2.70 o 
   6   6   9        2.60        1.60      2.87 o 
   7   6   9        1.89        2.84      3.33 o 
   8   6   9        3.52       -3.79      4.07 o 
   9   6   9        1.52       -3.02      3.02 o 
 -16   7   9        0.25       -0.55      3.47 o 
 -15   7   9        0.41       -0.28      3.21 o 
 -14   7   9        4.82        4.25      3.25 o 
 -13   7   9        0.22        2.95      3.04 o 
 -12   7   9       46.17       51.27      3.10 o 
 -11   7   9        0.09       -0.67      3.10 o 
 -10   7   9        4.13        4.52      2.68 o 
  -9   7   9       14.59       15.69      3.12 o 
  -8   7   9        1.38        2.02      1.87 o 
  -7   7   9       55.62       52.69      2.49 o 
  -6   7   9       19.83       16.90      2.22 o 
  -5   7   9      117.81      114.90      3.60 o 
  -4   7   9      129.93      117.07      3.43 o 
  -3   7   9       80.44       98.12      3.72 o 
  -2   7   9       10.66       11.73      2.38 o 
  -1   7   9       14.74        7.51      2.09 o 
   0   7   9        9.94        5.56      1.95 o 
   1   7   9        8.05        6.74      2.14 o 
   2   7   9        7.07        8.04      2.23 o 
   3   7   9        0.32       -1.96      2.30 o 
   4   7   9        0.21       -0.97      2.34 o 
   5   7   9        3.69        4.17      2.84 o 
   6   7   9        5.28        5.44      3.47 o 
   7   7   9        0.71        2.99      3.98 o 
   8   7   9       67.36       83.35      6.10 o 
   9   7   9        0.53       -7.12      8.01 o 
 -16   8   9        2.53       -8.46      8.90 o 
 -15   8   9        3.29        4.70      3.59 o 
 -14   8   9        0.04       -1.16      3.37 o 
 -13   8   9        1.67        1.51      3.52 o 
 -12   8   9        4.34        1.96      3.69 o 
 -11   8   9        0.01        0.28      3.42 o 
 -10   8   9        2.69        2.86      3.63 o 
  -9   8   9       16.48       16.19      2.70 o 
  -8   8   9        6.74       12.33      2.46 o 
  -7   8   9       19.63       28.80      2.13 o 
  -6   8   9        1.09       -0.36      2.09 o 
  -5   8   9       39.55       46.85      3.04 o 
  -4   8   9       53.48       57.20      4.06 o 
  -3   8   9       60.68       61.75      2.73 o 
  -2   8   9      125.16      130.47      3.53 o 
  -1   8   9       13.24        6.65      2.95 o 
   0   8   9       16.58       18.05      3.55 o 
   1   8   9        2.52        5.54      3.19 o 
   2   8   9       25.25       26.50      2.88 o 
   3   8   9        0.14        2.21      3.09 o 
   4   8   9       19.48       19.73      3.36 o 
   5   8   9       22.71       20.09      4.10 o 
   6   8   9        0.01        3.27      4.01 o 
   7   8   9       49.54       75.84      5.72 o 
 -14   9   9       12.14       16.10      5.52 o 
 -13   9   9        0.00        7.87      3.63 o 
 -12   9   9        8.44       24.18      4.54 o 
 -11   9   9        8.40       13.14      3.85 o 
 -10   9   9       17.34       19.33      3.68 o 
  -9   9   9        0.45       -1.03      2.90 o 
  -8   9   9        2.20        0.93      2.86 o 
  -7   9   9        0.04       -2.27      2.52 o 
  -6   9   9       14.06        6.52      2.22 o 
  -5   9   9       37.18       44.00      2.65 o 
  -4   9   9        0.35        4.65      2.50 o 
  -3   9   9        0.34        3.23      2.84 o 
  -2   9   9       53.98       58.23      3.04 o 
  -1   9   9       13.17        9.64      3.79 o 
   0   9   9        9.71        7.74      3.32 o 
   1   9   9        0.24        0.69      3.61 o 
   2   9   9        1.23        0.89      3.66 o 
   3   9   9        1.53       -1.43      3.71 o 
   4   9   9        0.61        1.49      4.76 o 
   5   9   9        0.40        3.67      4.50 o 
   6   9   9        8.84       24.80     12.46 o 
 -12  10   9       11.04       14.61      5.05 o 
 -11  10   9        2.02        3.68      3.90 o 
 -10  10   9        0.84        4.56      3.33 o 
  -9  10   9        2.88       -0.97      3.22 o 
  -8  10   9        8.48        1.00      2.95 o 
  -7  10   9        0.68       -1.12      3.42 o 
  -6  10   9       17.77       19.53      3.41 o 
  -5  10   9        0.01        3.06      2.94 o 
  -4  10   9       16.24       16.78      2.83 o 
  -3  10   9        0.07        2.70      3.03 o 
  -2  10   9        3.62        6.50      3.44 o 
  -1  10   9        0.66        0.95      4.41 o 
   0  10   9        0.56       -1.27      4.00 o 
   1  10   9        0.75        0.03      4.33 o 
   2  10   9        1.10       -2.89      4.32 o 
   3  10   9        0.16       -2.82      6.45 o 
 -10  11   9        1.79        8.01      7.12 o 
  -9  11   9        0.00       -6.27      6.27 o 
  -8  11   9        1.59       -3.88      3.88 o 
  -7  11   9        0.51       -0.17      5.78 o 
  -6  11   9        6.27       10.83      3.88 o 
  -5  11   9        4.35        9.40      3.72 o 
  -4  11   9        5.26        8.15      3.15 o 
  -3  11   9        5.24        9.08      3.58 o 
  -2  11   9        0.73       -3.06      3.33 o 
  -1  11   9        5.21        3.56      3.39 o 
   0  11   9        0.09        1.11      3.32 o 
   1  11   9       13.45       11.13      7.12 o 
   2  11   9        1.79       -3.12      6.68 o 
  -5  12   9        6.56       15.13      8.90 o 
 -20   0  10       25.40       21.17      7.05 o 
 -19   0  10       30.85       42.88      6.73 o 
 -18   0  10       10.15        8.74      6.17 o 
 -17   0  10       38.19       40.17      4.04 o 
 -16   0  10      111.93       96.04      3.89 o 
 -15   0  10        0.13        2.57      3.12 o 
 -14   0  10      924.58      805.71      5.97 o 
 -13   0  10       35.92       23.14      2.51 o 
 -12   0  10       51.17       43.49      2.61 o 
 -11   0  10      615.16      621.65     10.33 o 
 -10   0  10      216.97      225.16      5.21 o 
  -9   0  10      198.38      142.65      4.07 o 
  -8   0  10       19.55       29.31      1.56 o 
  -7   0  10      782.39      693.89      5.57 o 
  -6   0  10       78.51       53.73      1.59 o 
  -5   0  10      658.85      760.75      5.17 o 
  -4   0  10      561.40      833.44      5.50 o 
  -3   0  10      171.54      207.57      1.65 o 
  -2   0  10      198.56      170.08      4.96 o 
  -1   0  10     4595.75     5081.36     35.93 o 
   0   0  10     1052.20     1187.35      8.73 o 
   1   0  10      128.87      165.39      2.02 o 
   2   0  10       21.41       28.37      1.89 o 
   3   0  10       20.58       20.79      1.92 o 
   4   0  10      169.41      165.59      4.10 o 
   5   0  10        3.27        5.46      2.95 o 
   6   0  10       10.05        9.75      2.95 o 
   7   0  10        2.08       -0.33      2.50 o 
   8   0  10       91.53       66.13      7.79 o 
   9   0  10       24.25       18.65      5.45 o 
  10   0  10       25.41       21.81      5.56 o 
  11   0  10       42.08       57.05      5.95 o 
 -20   1  10        0.48       -0.22      4.50 o 
 -19   1  10       40.79       52.55      4.30 o 
 -18   1  10        1.33        3.69      3.59 o 
 -17   1  10       20.31       23.54      3.14 o 
 -16   1  10       22.59       20.74      2.56 o 
 -15   1  10        6.34        2.40      2.15 o 
 -14   1  10       77.26       63.59      2.18 o 
 -13   1  10        0.02       -1.81      1.92 o 
 -12   1  10        0.05       -1.45      1.78 o 
 -11   1  10       21.53       14.42      1.64 o 
 -10   1  10       84.30       95.73      1.53 o 
  -9   1  10      506.41      477.20      7.19 o 
  -8   1  10       50.60       49.77      1.33 o 
  -7   1  10     2070.68     2145.70     15.36 o 
  -6   1  10       31.45       21.51      1.60 o 
  -5   1  10     1602.70     1719.57     11.08 o 
  -4   1  10       15.09       13.87      0.76 o 
  -3   1  10      494.49      473.15      2.46 o 
  -2   1  10       10.99        9.19      0.99 o 
  -1   1  10      587.17      653.87      3.06 o 
   0   1  10        8.07        9.03      1.14 o 
   1   1  10       73.20       80.83      1.24 o 
   2   1  10      110.24      105.00      1.80 o 
   3   1  10      140.45      119.83      1.88 o 
   4   1  10       18.03       14.09      1.61 o 
   5   1  10       21.17       20.14      2.05 o 
   6   1  10        3.92        3.41      1.99 o 
   7   1  10        5.82        5.92      2.01 o 
   8   1  10        6.50        8.46      2.67 o 
   9   1  10        0.21        1.11      3.56 o 
  10   1  10        4.80        7.84      3.99 o 
  11   1  10        1.98        8.46      6.19 o 
 -20   2  10        0.01        3.48      4.92 o 
 -19   2  10        0.32        4.47      3.44 o 
 -18   2  10        6.68        8.85      3.20 o 
 -17   2  10       13.37       13.03      2.71 o 
 -16   2  10        7.55        7.71      2.44 o 
 -15   2  10        0.60        1.79      2.35 o 
 -14   2  10        2.70        0.69      2.29 o 
 -13   2  10       25.81       17.14      2.24 o 
 -12   2  10       69.63       72.30      2.40 o 
 -11   2  10       44.98       49.95      3.25 o 
 -10   2  10      105.46       93.84      1.34 o 
  -9   2  10        1.61        1.45      0.95 o 
  -8   2  10      561.50      494.35      4.72 o 
  -7   2  10      642.41      679.51      6.54 o 
  -6   2  10      221.67      186.48      1.71 o 
  -5   2  10     2029.77     2185.20     14.09 o 
  -4   2  10     2139.43     2187.28      8.85 o 
  -3   2  10     2887.22     3254.78     24.17 o 
  -2   2  10       11.41       12.81      0.97 o 
  -1   2  10       11.62       13.10      1.51 o 
   0   2  10       13.98       11.38      1.08 o 
   1   2  10      134.00      119.87      1.41 o 
   2   2  10      164.50      163.49      2.35 o 
   3   2  10      270.92      269.59      2.48 o 
   4   2  10      113.27      132.73      2.67 o 
   5   2  10       47.06       46.62      1.82 o 
   6   2  10        2.54        1.80      2.02 o 
   7   2  10       54.25       47.85      2.54 o 
   8   2  10        0.54        0.84      2.94 o 
   9   2  10       33.25       36.15      5.01 o 
  10   2  10        2.58        0.16      4.48 o 
  11   2  10        0.11        4.01      7.57 o 
 -20   3  10        0.00        0.14      5.50 o 
 -19   3  10        1.83       -2.18      3.37 o 
 -18   3  10        0.28       -2.94      2.94 o 
 -17   3  10       21.56       20.46      2.84 o 
 -16   3  10       16.60       16.96      2.59 o 
 -15   3  10        0.00        0.23      2.36 o 
 -14   3  10        0.76       -0.64      2.31 o 
 -13   3  10       63.66       58.28      2.30 o 
 -12   3  10        0.03       -1.41      2.23 o 
 -11   3  10      329.09      299.62      5.76 o 
 -10   3  10       17.19       11.35      1.94 o 
  -9   3  10       10.95       12.17      1.49 o 
  -8   3  10        2.83        2.28      1.22 o 
  -7   3  10       87.66       97.86      1.64 o 
  -6   3  10       52.10       41.28      1.51 o 
  -5   3  10       70.99       60.20      2.28 o 
  -4   3  10     1941.90     2083.35      7.93 o 
  -3   3  10       30.71       23.14      1.02 o 
  -2   3  10     1269.54     1321.89     11.76 o 
  -1   3  10      458.40      428.21      4.55 o 
   0   3  10      584.46      638.53      9.32 o 
   1   3  10      514.31      552.40      2.23 o 
   2   3  10       23.74       22.85      2.11 o 
   3   3  10       82.85       64.96      1.99 o 
   4   3  10       10.49       15.16      1.88 o 
   5   3  10       12.37        9.07      1.84 o 
   6   3  10       60.80       52.61      2.00 o 
   7   3  10        9.24       12.42      2.65 o 
   8   3  10       19.31       21.78      3.54 o 
   9   3  10       14.46       18.36      4.43 o 
  10   3  10        0.52       -5.82      5.82 o 
 -19   4  10        1.12       -1.90      3.64 o 
 -18   4  10        3.18        0.23      2.88 o 
 -17   4  10        0.91        0.36      2.86 o 
 -16   4  10        8.77        7.06      2.60 o 
 -15   4  10        1.87        2.44      2.45 o 
 -14   4  10       11.28       15.01      2.27 o 
 -13   4  10        5.15        3.52      2.19 o 
 -12   4  10       17.96       15.91      2.08 o 
 -11   4  10       46.48       45.09      2.50 o 
 -10   4  10       24.98       26.57      1.93 o 
  -9   4  10       81.20       73.74      2.84 o 
  -8   4  10       92.69       83.23      3.70 o 
  -7   4  10      384.88      390.30      3.45 o 
  -6   4  10      347.03      323.62      4.39 o 
  -5   4  10       62.71       66.57      3.01 o 
  -4   4  10      360.49      378.16      3.84 o 
  -3   4  10       10.36       11.69      1.19 o 
  -2   4  10      409.58      405.45      2.45 o 
  -1   4  10      116.43      120.47      1.69 o 
   0   4  10       58.01       61.87      2.40 o 
   1   4  10       54.91       50.95      2.47 o 
   2   4  10      118.13       96.56      2.20 o 
   3   4  10        1.38       -0.74      1.99 o 
   4   4  10        4.38        5.32      2.16 o 
   5   4  10       16.61       14.04      2.12 o 
   6   4  10        9.67       15.11      2.31 o 
   7   4  10        2.07        4.05      3.02 o 
   8   4  10        4.03        3.11      3.53 o 
   9   4  10        0.99       -3.98      3.98 o 
 -18   5  10        0.11        1.37      3.20 o 
 -17   5  10       49.74       57.76      3.31 o 
 -16   5  10       33.74       41.56      3.36 o 
 -15   5  10        0.22        0.59      2.58 o 
 -14   5  10        5.46        4.80      2.60 o 
 -13   5  10        5.20       -1.41      2.36 o 
 -12   5  10        0.49       -1.20      2.32 o 
 -11   5  10       51.54       52.27      2.16 o 
 -10   5  10       46.17       42.75      2.06 o 
  -9   5  10        9.30       11.48      1.68 o 
  -8   5  10        7.88       13.18      1.77 o 
  -7   5  10       82.69       96.98      2.52 o 
  -6   5  10      885.50      859.08     16.42 o 
  -5   5  10      267.72      269.34      4.42 o 
  -4   5  10     1401.45     1365.75      6.29 o 
  -3   5  10      258.68      273.74      4.61 o 
  -2   5  10      635.32      639.72      4.23 o 
  -1   5  10       64.50       61.12      2.53 o 
   0   5  10      194.19      201.56      5.74 o 
   1   5  10       64.66       65.37      3.25 o 
   2   5  10       47.47       56.41      2.30 o 
   3   5  10       11.86       13.80      2.24 o 
   4   5  10        1.05        0.91      2.17 o 
   5   5  10        0.88       -1.52      2.23 o 
   6   5  10        3.01        0.53      2.82 o 
   7   5  10        5.14        3.15      2.82 o 
   8   5  10        3.24        2.40      3.92 o 
   9   5  10        7.30        9.18      4.69 o 
 -18   6  10        4.22        0.00      6.23 o 
 -17   6  10        0.42        3.35      3.18 o 
 -16   6  10        3.79        4.60      3.36 o 
 -15   6  10        3.70        4.64      3.23 o 
 -14   6  10        1.29        0.87      3.03 o 
 -13   6  10        0.49       -1.84      2.61 o 
 -12   6  10        0.09       -2.17      2.35 o 
 -11   6  10       82.56       77.17      2.66 o 
 -10   6  10       47.54       45.25      2.13 o 
  -9   6  10       34.43       36.24      3.00 o 
  -8   6  10        3.29        2.92      1.92 o 
  -7   6  10       39.08       36.97      2.55 o 
  -6   6  10       39.31       34.95      3.72 o 
  -5   6  10      187.29      156.26      5.38 o 
  -4   6  10      108.51      109.68      2.74 o 
  -3   6  10      181.60      202.06      2.47 o 
  -2   6  10      339.83      330.28      3.54 o 
  -1   6  10      132.47      152.73      3.86 o 
   0   6  10       13.21       20.78      2.50 o 
   1   6  10       13.25       18.32      2.05 o 
   2   6  10        1.25        3.30      2.00 o 
   3   6  10        1.61        3.20      2.24 o 
   4   6  10        2.94        4.55      2.40 o 
   5   6  10        0.74       -1.20      2.95 o 
   6   6  10        9.34        7.92      2.99 o 
   7   6  10        9.15        8.28      3.76 o 
   8   6  10        0.04       -1.47      3.01 o 
   9   6  10        3.09        3.56      5.79 o 
 -17   7  10        2.01        1.71      4.40 o 
 -16   7  10       14.28       19.40      3.39 o 
 -15   7  10        0.23        2.26      3.40 o 
 -14   7  10       19.36       20.92      3.09 o 
 -13   7  10       12.03        8.10      2.95 o 
 -12   7  10       36.40       39.68      4.46 o 
 -11   7  10        2.36        5.30      3.02 o 
 -10   7  10        0.52        3.13      2.41 o 
  -9   7  10       17.74       24.95      2.01 o 
  -8   7  10       21.72       22.65      2.24 o 
  -7   7  10        1.36        4.08      2.32 o 
  -6   7  10       23.65       12.66      2.58 o 
  -5   7  10      100.17       89.48      2.95 o 
  -4   7  10        3.34        4.11      2.62 o 
  -3   7  10       78.02       76.09      2.61 o 
  -2   7  10       90.65       95.11      2.42 o 
  -1   7  10       12.95        8.85      2.34 o 
   0   7  10        0.07        0.90      2.17 o 
   1   7  10        4.75        3.00      2.12 o 
   2   7  10        0.29       -0.07      2.22 o 
   3   7  10        1.47        3.13      2.31 o 
   4   7  10       11.90        9.51      2.60 o 
   5   7  10        0.12       -0.97      2.91 o 
   6   7  10        4.32       -1.86      4.15 o 
   7   7  10       30.47       49.48      5.62 o 
   8   7  10        3.57       -1.66      5.82 o 
 -16   8  10        1.22       -5.34      8.90 o 
 -15   8  10        0.32        3.72      3.38 o 
 -14   8  10        2.18        6.76      3.71 o 
 -13   8  10       12.67       11.01      3.78 o 
 -12   8  10        3.90        0.71      4.14 o 
 -11   8  10        0.72        4.55      5.04 o 
 -10   8  10        0.69        3.14      3.45 o 
  -9   8  10       37.00       29.42      3.60 o 
  -8   8  10        3.69        4.87      2.12 o 
  -7   8  10       51.47       41.63      2.65 o 
  -6   8  10       16.88       22.37      2.31 o 
  -5   8  10      104.21      101.30      3.23 o 
  -4   8  10        7.90        8.02      2.89 o 
  -3   8  10        0.38        3.53      2.56 o 
  -2   8  10        0.96        1.39      2.83 o 
  -1   8  10        5.03        1.00      3.65 o 
   0   8  10        0.02        2.10      2.67 o 
   1   8  10        0.33       -0.24      3.76 o 
   2   8  10        0.98       -1.57      3.00 o 
   3   8  10        1.64       -2.72      2.79 o 
   4   8  10       35.53       34.57      4.35 o 
   5   8  10       14.96        7.21      5.55 o 
   6   8  10       13.20       34.09      4.09 o 
 -14   9  10       14.03       16.03      4.96 o 
 -13   9  10        5.94       25.47      4.04 o 
 -12   9  10        4.10       13.02      4.16 o 
 -11   9  10        0.00        6.84      4.24 o 
 -10   9  10       14.05       15.87      3.90 o 
  -9   9  10        0.04        0.63      3.51 o 
  -8   9  10        7.21        6.79      2.78 o 
  -7   9  10        1.00       -2.50      2.50 o 
  -6   9  10        0.83       -0.80      2.51 o 
  -5   9  10        6.60       10.57      2.82 o 
  -4   9  10       74.18       77.34      3.42 o 
  -3   9  10       39.22       36.95      2.85 o 
  -2   9  10        2.19        7.24      3.25 o 
  -1   9  10        0.42       -3.20      4.01 o 
   0   9  10        6.70        4.87      4.00 o 
   1   9  10        0.14       -0.92      3.59 o 
   2   9  10        1.67       -1.43      3.74 o 
   3   9  10        2.17        2.00      5.93 o 
   4   9  10        0.10        0.22      5.35 o 
   5   9  10        0.77       21.81      8.90 o 
 -12  10  10        1.84        7.94      4.74 o 
 -11  10  10        2.92        5.12      3.97 o 
 -10  10  10        1.07       -1.27      3.91 o 
  -9  10  10        3.41       -3.52      3.52 o 
  -8  10  10        0.12       -1.91      3.04 o 
  -7  10  10        8.84        4.55      3.32 o 
  -6  10  10        4.57        5.74      3.65 o 
  -5  10  10        0.12        3.39      3.20 o 
  -4  10  10        1.87        4.43      2.87 o 
  -3  10  10       11.27        7.90      3.62 o 
  -2  10  10        2.73        2.03      3.40 o 
  -1  10  10        0.15       -0.24      2.81 o 
   0  10  10        2.07       -0.63      4.92 o 
   1  10  10        0.62        0.13      4.01 o 
   2  10  10       12.17       17.29      5.75 o 
   3  10  10        0.02       19.58     10.68 o 
 -10  11  10        0.02       10.68      8.01 o 
  -9  11  10        1.21       -6.40      6.40 o 
  -8  11  10        0.43        0.36      4.10 o 
  -7  11  10        0.00        4.19      4.45 o 
  -6  11  10        0.03        8.43      4.62 o 
  -5  11  10        0.55        1.68      3.40 o 
  -4  11  10       22.52       22.63      3.71 o 
  -3  11  10       29.78       24.20      3.68 o 
  -2  11  10        0.38        1.24      3.30 o 
  -1  11  10        0.20        4.34      3.28 o 
   0  11  10        0.33       11.57      6.68 o 
   1  11  10        0.38       -2.23      5.79 o 
 -20   1  11        0.07        0.58      3.88 o 
 -19   1  11        3.28        8.06      3.67 o 
 -18   1  11        4.10        5.61      3.11 o 
 -17   1  11       35.34       28.76      2.90 o 
 -16   1  11       23.89       19.69      2.57 o 
 -15   1  11        2.29        3.26      2.13 o 
 -14   1  11      187.85      186.56      4.75 o 
 -13   1  11       12.41        9.32      1.99 o 
 -12   1  11        0.02       -1.74      1.74 o 
 -11   1  11        0.36        2.69      1.65 o 
 -10   1  11       86.07       72.99      5.61 o 
  -9   1  11       12.30        9.63      0.90 o 
  -8   1  11      928.94     1044.20      7.39 o 
  -7   1  11      167.17      154.44      2.51 o 
  -6   1  11     3224.32     3637.51     38.20 o 
  -5   1  11     1223.44     1363.37     12.93 o 
  -4   1  11        1.14        7.39      0.89 o 
  -3   1  11      647.95      729.03      3.92 o 
  -2   1  11       31.81       21.33      2.14 o 
  -1   1  11     1656.97     1756.40     12.54 o 
   0   1  11      105.77      122.56      2.01 o 
   1   1  11       97.13       92.03      1.45 o 
   2   1  11       37.31       41.82      1.62 o 
   3   1  11        1.32        0.16      1.61 o 
   4   1  11       28.10       20.46      1.91 o 
   5   1  11      162.46      136.26      2.52 o 
   6   1  11        4.48        8.50      2.05 o 
   7   1  11        5.87        5.40      2.10 o 
   8   1  11       16.34       12.96      2.77 o 
   9   1  11       25.85       31.39      4.37 o 
  10   1  11        0.65        5.56      4.00 o 
 -20   2  11        1.57        1.92      3.89 o 
 -19   2  11        0.51       -0.06      3.07 o 
 -18   2  11        0.52       -0.06      3.02 o 
 -17   2  11       42.45       41.80      2.66 o 
 -16   2  11        1.69        2.30      2.46 o 
 -15   2  11        0.18        2.02      2.35 o 
 -14   2  11       88.84       83.49      2.43 o 
 -13   2  11       95.85       84.11      2.50 o 
 -12   2  11       19.65       26.15      2.42 o 
 -11   2  11      293.73      253.95      2.98 o 
 -10   2  11      682.19      698.49      6.86 o 
  -9   2  11      517.84      469.24      3.90 o 
  -8   2  11       12.46       21.83      0.95 o 
  -7   2  11       35.95       34.82      1.16 o 
  -6   2  11       59.16       58.75      1.40 o 
  -5   2  11      408.07      431.54      4.92 o 
  -4   2  11      648.01      600.19      8.60 o 
  -3   2  11        0.68        0.25      0.88 o 
  -2   2  11       74.81       85.46      1.71 o 
  -1   2  11        3.49        2.67      0.93 o 
   0   2  11      174.99      172.83      1.57 o 
   1   2  11       24.77       28.11      1.65 o 
   2   2  11      144.55      139.51      2.76 o 
   3   2  11        9.32        9.68      1.91 o 
   4   2  11       96.12       95.70      2.00 o 
   5   2  11       14.71       13.52      2.04 o 
   6   2  11        2.12        0.45      2.14 o 
   7   2  11        6.71        3.51      2.92 o 
   8   2  11       42.40       39.13      3.61 o 
   9   2  11        2.40        1.07      4.68 o 
  10   2  11        3.31       -2.91      5.24 o 
 -20   3  11        3.80       -1.44      5.82 o 
 -19   3  11        6.98        5.21      3.58 o 
 -18   3  11        0.12       -2.30      3.17 o 
 -17   3  11        0.01       -0.37      2.73 o 
 -16   3  11       16.01       10.86      2.50 o 
 -15   3  11        3.92        3.11      2.38 o 
 -14   3  11        0.36        1.09      2.35 o 
 -13   3  11        6.77        8.46      2.50 o 
 -12   3  11       39.48       30.50      2.18 o 
 -11   3  11      300.64      318.61      2.97 o 
 -10   3  11      174.65      140.63      4.00 o 
  -9   3  11      147.43      129.23      2.96 o 
  -8   3  11       16.10       12.53      1.33 o 
  -7   3  11      358.29      389.96      3.70 o 
  -6   3  11       50.45       38.75      1.97 o 
  -5   3  11      233.03      255.10      4.50 o 
  -4   3  11      151.18      137.38      4.09 o 
  -3   3  11       72.32       82.21      1.46 o 
  -2   3  11      302.80      259.12      9.36 o 
  -1   3  11       99.68      121.29      2.46 o 
   0   3  11        8.20        6.33      1.54 o 
   1   3  11       32.67       21.31      2.10 o 
   2   3  11       56.21       52.51      2.08 o 
   3   3  11      713.71      620.11      6.01 o 
   4   3  11        2.23        3.53      1.94 o 
   5   3  11      166.97      146.12      2.19 o 
   6   3  11        2.28        0.90      2.42 o 
   7   3  11        0.04        2.82      3.32 o 
   8   3  11       25.40       27.01      4.30 o 
   9   3  11       17.01       11.01      4.19 o 
 -19   4  11        0.00       -2.91      2.91 o 
 -18   4  11        2.99        0.95      2.85 o 
 -17   4  11        0.19        0.38      2.71 o 
 -16   4  11        5.94        4.87      2.58 o 
 -15   4  11       27.62       30.92      2.48 o 
 -14   4  11       34.13       35.78      2.35 o 
 -13   4  11        4.24        2.59      2.16 o 
 -12   4  11      155.38      144.31      3.89 o 
 -11   4  11       86.01       85.85      1.99 o 
 -10   4  11        5.32        3.57      2.03 o 
  -9   4  11      337.56      360.65      7.14 o 
  -8   4  11       34.71       38.49      2.51 o 
  -7   4  11       26.79       20.19      1.52 o 
  -6   4  11       62.33       57.89      1.78 o 
  -5   4  11       88.43       99.74      3.38 o 
  -4   4  11        9.11        7.86      1.11 o 
  -3   4  11      307.92      283.30      3.44 o 
  -2   4  11       10.29       12.57      1.42 o 
  -1   4  11      223.15      195.43      2.61 o 
   0   4  11        6.43        8.88      1.68 o 
   1   4  11        7.59        6.13      1.62 o 
   2   4  11      143.71      115.87      2.95 o 
   3   4  11        2.64        2.56      2.08 o 
   4   4  11      102.00       86.13      2.94 o 
   5   4  11        0.59        2.12      2.01 o 
   6   4  11        9.14        8.51      2.38 o 
   7   4  11        0.67        1.70      4.02 o 
   8   4  11       38.97       45.54      3.80 o 
   9   4  11       17.53       12.06      3.86 o 
 -19   5  11        6.22        3.12      9.79 o 
 -18   5  11        3.96        4.70      3.31 o 
 -17   5  11        0.00        0.61      2.76 o 
 -16   5  11        1.98       -0.29      2.85 o 
 -15   5  11       58.65       56.68      3.15 o 
 -14   5  11        1.25        0.57      2.59 o 
 -13   5  11       39.67       34.74      2.47 o 
 -12   5  11       96.09       98.39      3.39 o 
 -11   5  11        2.63       -0.32      1.68 o 
 -10   5  11        3.65        5.39      1.66 o 
  -9   5  11       12.86       12.19      2.01 o 
  -8   5  11       38.83       35.34      1.86 o 
  -7   5  11      147.87      151.09      2.82 o 
  -6   5  11     1258.63     1204.18     16.09 o 
  -5   5  11      107.80      129.01      3.22 o 
  -4   5  11      450.60      470.89      4.47 o 
  -3   5  11        1.90        3.09      1.38 o 
  -2   5  11     1107.79     1095.17     15.45 o 
  -1   5  11      334.56      338.17      3.71 o 
   0   5  11        0.42        1.17      1.93 o 
   1   5  11       85.88       72.95      2.19 o 
   2   5  11        6.92        7.09      2.20 o 
   3   5  11       19.61       15.44      2.29 o 
   4   5  11        0.97        0.66      2.24 o 
   5   5  11        5.26        2.48      2.30 o 
   6   5  11        5.51        5.18      2.51 o 
   7   5  11       32.77       36.06      2.94 o 
   8   5  11      106.83      109.24      5.78 o 
   9   5  11        1.61       -0.89      6.68 o 
 -18   6  11        0.49       -0.97      4.18 o 
 -17   6  11        0.82       -3.10      3.10 o 
 -16   6  11        5.31        2.49      3.30 o 
 -15   6  11        0.93        4.60      3.18 o 
 -14   6  11        7.14        1.77      2.83 o 
 -13   6  11        0.00       -2.45      2.45 o 
 -12   6  11       14.01       15.54      2.57 o 
 -11   6  11       46.66       43.34      2.18 o 
 -10   6  11        3.00        4.52      1.82 o 
  -9   6  11       18.27       21.90      1.96 o 
  -8   6  11       33.83       30.62      2.03 o 
  -7   6  11       11.10        4.48      2.02 o 
  -6   6  11       50.05       41.61      1.85 o 
  -5   6  11       62.98       57.45      2.40 o 
  -4   6  11       10.97       10.71      1.75 o 
  -3   6  11      262.23      239.31      5.29 o 
  -2   6  11      579.05      604.02      5.65 o 
  -1   6  11      264.36      242.85      3.28 o 
   0   6  11      203.90      204.88      3.43 o 
   1   6  11       92.93       85.65      2.53 o 
   2   6  11       51.70       45.39      2.33 o 
   3   6  11       36.84       39.93      2.45 o 
   4   6  11        0.03       -1.79      2.40 o 
   5   6  11        8.42        2.49      3.12 o 
   6   6  11        0.36       -2.26      3.08 o 
   7   6  11       19.66       33.00      4.57 o 
   8   6  11        1.62        3.46      4.87 o 
 -17   7  11        0.51        0.82      4.35 o 
 -16   7  11        0.91        1.87      3.31 o 
 -15   7  11       35.15       43.81      4.15 o 
 -14   7  11       20.50       26.64      3.41 o 
 -13   7  11        0.12       -2.33      3.73 o 
 -12   7  11       14.35       16.14      4.60 o 
 -11   7  11        0.33        2.08      3.21 o 
 -10   7  11        5.02        5.87      2.30 o 
  -9   7  11        5.99        5.98      2.18 o 
  -8   7  11       56.84       52.63      4.09 o 
  -7   7  11        9.03        6.63      2.34 o 
  -6   7  11       92.68       74.90      4.08 o 
  -5   7  11       26.69       27.23      2.63 o 
  -4   7  11       10.06        9.91      2.50 o 
  -3   7  11        0.11        2.16      2.11 o 
  -2   7  11      186.40      183.25      4.07 o 
  -1   7  11        9.82       10.26      2.37 o 
   0   7  11       15.84       14.92      2.57 o 
   1   7  11        3.95        3.12      2.20 o 
   2   7  11        2.19        1.26      2.50 o 
   3   7  11        0.01       -1.72      2.54 o 
   4   7  11        7.66        5.85      3.01 o 
   5   7  11        0.03       -2.20      3.45 o 
   6   7  11        2.80       14.25      4.76 o 
   7   7  11        0.06       11.62      3.54 o 
 -16   8  11        0.01       -0.86      5.13 o 
 -15   8  11        0.13        9.09      3.76 o 
 -14   8  11       23.40       37.50      4.82 o 
 -13   8  11        0.68       -0.99      4.02 o 
 -12   8  11       53.01       57.47      5.42 o 
 -11   8  11        1.63        5.19      3.58 o 
 -10   8  11        7.28       10.14      3.65 o 
  -9   8  11       45.10       48.51      2.75 o 
  -8   8  11        5.79        4.30      2.22 o 
  -7   8  11        4.58        7.51      2.36 o 
  -6   8  11       50.90       44.12      3.85 o 
  -5   8  11        4.21        1.01      2.58 o 
  -4   8  11        0.39        4.67      2.62 o 
  -3   8  11        0.33        2.89      3.12 o 
  -2   8  11        8.83        9.21      3.08 o 
  -1   8  11       11.74        6.96      3.65 o 
   0   8  11       48.55       51.11      3.97 o 
   1   8  11        2.18        1.33      3.74 o 
   2   8  11        0.15       -3.82      3.82 o 
   3   8  11        0.03        0.94      3.00 o 
   4   8  11        2.03        4.87      4.00 o 
   5   8  11        0.82       10.26      3.91 o 
   6   8  11       44.35       54.99      4.71 o 
 -14   9  11        0.20       19.13      4.43 o 
 -13   9  11       30.46       42.40      4.62 o 
 -12   9  11       42.63       58.21      3.95 o 
 -11   9  11        7.27       10.86      3.65 o 
 -10   9  11        4.79        5.98      3.75 o 
  -9   9  11        3.02        1.57      3.17 o 
  -8   9  11        0.09       -2.87      2.87 o 
  -7   9  11        1.46       -0.29      2.87 o 
  -6   9  11        7.85        6.54      2.53 o 
  -5   9  11       14.18       16.94      3.75 o 
  -4   9  11        1.86        2.41      3.28 o 
  -3   9  11       37.32       42.59      6.96 o 
  -2   9  11        1.10       -1.81      3.43 o 
  -1   9  11        7.24        7.46      3.41 o 
   0   9  11        2.26        0.31      3.07 o 
   1   9  11        5.38        7.45      3.99 o 
   2   9  11       19.99       35.68      7.88 o 
   3   9  11        7.09       12.78      4.27 o 
   4   9  11        0.09       16.30     13.80 o 
 -12  10  11        0.02        2.86      4.01 o 
 -11  10  11        1.44        4.38      4.13 o 
 -10  10  11        0.00       -2.30      3.75 o 
  -9  10  11        7.35        4.06      3.41 o 
  -8  10  11        0.01       -3.25      3.25 o 
  -7  10  11        2.55       -1.05      2.96 o 
  -6  10  11       11.06       12.59      4.21 o 
  -5  10  11       69.15       70.64      4.30 o 
  -4  10  11       21.01       22.38      3.18 o 
  -3  10  11        7.14        4.26      3.64 o 
  -2  10  11        2.58        0.38      3.21 o 
  -1  10  11        3.38       -0.75      3.14 o 
   0  10  11        0.16       -0.25      3.48 o 
   1  10  11        0.12        4.42      6.71 o 
   2  10  11        0.08       11.57      8.90 o 
 -10  11  11        4.29       -7.12      7.12 o 
  -9  11  11        0.70       -8.46      8.46 o 
  -8  11  11        4.48        4.01      5.13 o 
  -7  11  11        0.05        3.38      3.57 o 
  -6  11  11        0.27        2.28      4.69 o 
  -5  11  11        6.02        5.44      3.19 o 
  -4  11  11        5.76        7.19      3.39 o 
  -3  11  11        0.11       -0.59      3.69 o 
  -2  11  11        9.09        9.43      3.61 o 
  -1  11  11        0.68        8.01      5.79 o 
   0  11  11        6.01       12.46      7.12 o 
 -20   0  12       33.55       29.50      6.59 o 
 -19   0  12      128.54      147.25      6.76 o 
 -18   0  12       70.58       73.57      6.17 o 
 -17   0  12       44.25       41.18      3.99 o 
 -16   0  12       18.54       22.89      3.17 o 
 -15   0  12       25.21       28.27      3.26 o 
 -14   0  12       64.42       67.90      3.09 o 
 -13   0  12        0.69       -1.03      2.49 o 
 -12   0  12      993.52      946.10     22.12 o 
 -11   0  12       10.44        8.23      2.26 o 
 -10   0  12      689.01      622.40      7.64 o 
  -9   0  12      374.14      348.73      5.31 o 
  -8   0  12     1146.67     1058.60      7.66 o 
  -7   0  12      433.31      375.77      7.47 o 
  -6   0  12     2688.18     2693.76     45.96 o 
  -5   0  12      451.55      498.75      6.06 o 
  -4   0  12     2639.14     2688.70     21.60 o 
  -3   0  12      298.18      396.99      8.72 o 
  -2   0  12       53.59       40.14      1.33 o 
  -1   0  12      440.86      463.01      6.99 o 
   0   0  12      182.27      200.27      2.37 o 
   1   0  12       28.61       29.75      2.06 o 
   2   0  12       29.39       31.48      1.96 o 
   3   0  12      249.03      235.31      3.86 o 
   4   0  12       25.98       14.99      3.18 o 
   5   0  12        1.30        3.76      3.18 o 
   6   0  12       10.67        6.60      3.33 o 
   7   0  12       37.13       33.04      4.88 o 
   8   0  12       65.75       73.94      6.45 o 
   9   0  12       62.54       73.71      7.57 o 
 -20   1  12       10.86       12.83      4.11 o 
 -19   1  12       23.12       26.03      3.43 o 
 -18   1  12        4.38        6.95      2.89 o 
 -17   1  12       15.52       17.50      2.85 o 
 -16   1  12       10.85       11.64      2.54 o 
 -15   1  12        1.53        7.09      2.18 o 
 -14   1  12       88.06       79.85      2.19 o 
 -13   1  12      163.51      146.87      2.05 o 
 -12   1  12       51.33       61.48      2.97 o 
 -11   1  12       74.11       62.42      2.26 o 
 -10   1  12       28.70       25.90      1.25 o 
  -9   1  12      157.97      126.74      3.11 o 
  -8   1  12       27.96       27.50      1.00 o 
  -7   1  12       65.18       53.22      1.39 o 
  -6   1  12       52.49       65.59      1.36 o 
  -5   1  12      653.51      671.22      4.38 o 
  -4   1  12      301.60      299.91      3.22 o 
  -3   1  12      735.85      714.36      7.22 o 
  -2   1  12      111.31      132.87      1.73 o 
  -1   1  12      913.74      916.07      5.52 o 
   0   1  12        0.02        2.94      1.38 o 
   1   1  12       21.57       31.47      1.48 o 
   2   1  12        8.71        6.09      1.73 o 
   3   1  12        0.53       -1.31      1.72 o 
   4   1  12        0.58        0.99      2.24 o 
   5   1  12        4.28        4.22      2.12 o 
   6   1  12        0.75        0.61      2.10 o 
   7   1  12       24.40       25.44      2.74 o 
   8   1  12        6.33       14.16      4.41 o 
   9   1  12        0.41        6.01      4.13 o 
 -20   2  12        0.10       -1.95      3.25 o 
 -19   2  12        1.03       -0.50      3.20 o 
 -18   2  12       16.85       15.31      3.15 o 
 -17   2  12       29.36       21.52      2.65 o 
 -16   2  12      129.43      123.44      2.66 o 
 -15   2  12       46.67       43.90      2.42 o 
 -14   2  12      145.73      130.65      2.94 o 
 -13   2  12       20.14       18.99      2.29 o 
 -12   2  12      144.75      124.57      3.54 o 
 -11   2  12      378.78      355.87      3.99 o 
 -10   2  12        2.08        3.66      1.19 o 
  -9   2  12       12.48        6.53      0.99 o 
  -8   2  12      493.11      514.58      7.28 o 
  -7   2  12      307.95      328.40      4.04 o 
  -6   2  12       59.39       39.20      1.59 o 
  -5   2  12       19.48       23.95      1.01 o 
  -4   2  12      134.96      168.42      1.47 o 
  -3   2  12       65.69       68.29      1.29 o 
  -2   2  12       63.18       70.56      1.45 o 
  -1   2  12      438.70      482.28      4.61 o 
   0   2  12      109.14      124.70      1.53 o 
   1   2  12      102.14       91.58      2.22 o 
   2   2  12       35.22       47.95      1.96 o 
   3   2  12       58.28       58.81      2.09 o 
   4   2  12      182.65      178.40      2.24 o 
   5   2  12        0.17       -1.82      2.26 o 
   6   2  12        9.03        8.73      2.51 o 
   7   2  12        2.65        0.63      3.04 o 
   8   2  12        1.29        4.07      3.63 o 
   9   2  12        2.74        2.01      5.30 o 
 -20   3  12        5.34        5.58      4.32 o 
 -19   3  12        1.65       -1.03      3.44 o 
 -18   3  12        8.10        4.79      2.77 o 
 -17   3  12       22.10       17.86      2.67 o 
 -16   3  12        0.93        2.86      2.57 o 
 -15   3  12        0.17       -0.79      2.43 o 
 -14   3  12       22.79       18.21      2.41 o 
 -13   3  12       72.79       74.83      2.32 o 
 -12   3  12        7.63       15.28      2.00 o 
 -11   3  12     1449.42     1395.05     19.62 o 
 -10   3  12        1.74        5.39      2.07 o 
  -9   3  12      188.47      173.73      2.90 o 
  -8   3  12      239.70      245.28      2.87 o 
  -7   3  12      317.48      345.82      4.44 o 
  -6   3  12        6.48        5.32      1.34 o 
  -5   3  12      132.83      119.04      1.86 o 
  -4   3  12       28.11       23.64      1.38 o 
  -3   3  12        0.67        0.70      0.94 o 
  -2   3  12      436.84      451.21      3.49 o 
  -1   3  12       72.45       67.43      2.25 o 
   0   3  12        8.06        7.98      2.42 o 
   1   3  12      139.52      128.43      2.40 o 
   2   3  12       62.09       76.30      2.15 o 
   3   3  12       55.70       47.08      2.06 o 
   4   3  12        9.56       13.60      2.00 o 
   5   3  12       24.75       22.40      2.03 o 
   6   3  12        0.00        0.85      2.80 o 
   7   3  12       12.64       13.68      3.32 o 
   8   3  12        0.71        4.61      4.82 o 
   9   3  12        3.86       -8.01      8.01 o 
 -20   4  12        0.00       -0.89      6.23 o 
 -19   4  12        2.23        0.06      2.93 o 
 -18   4  12        3.38        0.12      2.85 o 
 -17   4  12        0.72       -0.51      2.88 o 
 -16   4  12       13.06       15.32      2.60 o 
 -15   4  12       16.88       17.29      2.31 o 
 -14   4  12        4.06        3.07      2.26 o 
 -13   4  12       82.24       77.30      2.24 o 
 -12   4  12       10.29        9.59      1.94 o 
 -11   4  12        9.70       11.48      1.91 o 
 -10   4  12       51.74       54.78      2.14 o 
  -9   4  12       45.22       46.24      3.22 o 
  -8   4  12       46.66       37.33      1.55 o 
  -7   4  12        1.05        3.01      1.48 o 
  -6   4  12       37.82       37.86      3.42 o 
  -5   4  12        7.41        9.49      1.55 o 
  -4   4  12     1147.07     1173.04     10.96 o 
  -3   4  12      172.28      217.23      2.29 o 
  -2   4  12      250.15      266.33      6.51 o 
  -1   4  12        6.78       10.09      1.76 o 
   0   4  12        0.01       -1.54      1.54 o 
   1   4  12       88.53       77.49      2.27 o 
   2   4  12       39.01       43.57      2.18 o 
   3   4  12       58.59       52.15      2.28 o 
   4   4  12      115.34      116.38      2.31 o 
   5   4  12        8.51        9.79      2.15 o 
   6   4  12       29.54       36.24      2.89 o 
   7   4  12       62.51       57.22      4.24 o 
   8   4  12        0.01        0.97      3.82 o 
   9   4  12        6.88        4.45      4.90 o 
 -19   5  12        0.25       -2.40      4.38 o 
 -18   5  12        1.60       -3.24      3.24 o 
 -17   5  12        3.78        1.23      2.74 o 
 -16   5  12        0.02       -2.25      2.78 o 
 -15   5  12        9.80        8.06      2.69 o 
 -14   5  12        1.86       -1.50      2.60 o 
 -13   5  12        2.45        1.60      2.29 o 
 -12   5  12        0.14        0.27      2.21 o 
 -11   5  12        1.55        3.21      1.73 o 
 -10   5  12       33.40       39.29      1.74 o 
  -9   5  12        0.79        1.63      1.72 o 
  -8   5  12        1.23        2.47      1.55 o 
  -7   5  12       17.26       16.89      1.95 o 
  -6   5  12      373.34      367.96      8.47 o 
  -5   5  12        1.71        4.92      1.56 o 
  -4   5  12      898.17      883.40      3.05 o 
  -3   5  12       27.25       32.99      2.96 o 
  -2   5  12     1094.66     1102.11     11.09 o 
  -1   5  12      118.88      116.27      2.34 o 
   0   5  12      240.23      265.84      4.12 o 
   1   5  12       95.91      100.27      2.98 o 
   2   5  12       43.32       49.53      3.02 o 
   3   5  12       17.34       22.22      2.31 o 
   4   5  12        0.86        4.20      2.45 o 
   5   5  12       24.43       33.84      2.99 o 
   6   5  12        1.10        2.71      2.69 o 
   7   5  12        0.00        5.16      4.12 o 
   8   5  12        0.99        3.33      4.24 o 
 -18   6  12        0.35        0.87      2.97 o 
 -17   6  12        2.37        1.29      3.25 o 
 -16   6  12        0.96        3.16      3.29 o 
 -15   6  12        4.28        0.38      3.31 o 
 -14   6  12        2.45       -2.63      2.63 o 
 -13   6  12       19.25       16.84      2.41 o 
 -12   6  12       11.89       12.59      2.27 o 
 -11   6  12        4.89        6.33      1.94 o 
 -10   6  12       56.19       53.88      2.08 o 
  -9   6  12        1.93        4.18      2.08 o 
  -8   6  12      129.34      124.14      3.02 o 
  -7   6  12        2.10        2.83      1.79 o 
  -6   6  12       51.29       54.61      2.51 o 
  -5   6  12       18.66       17.14      2.02 o 
  -4   6  12      278.02      258.19      2.42 o 
  -3   6  12      214.30      223.68      4.66 o 
  -2   6  12        0.01        2.84      2.03 o 
  -1   6  12      152.26      173.36      3.57 o 
   0   6  12       18.33       20.42      2.11 o 
   1   6  12       47.75       61.51      2.52 o 
   2   6  12        7.38       11.40      2.37 o 
   3   6  12        0.19       -0.68      2.46 o 
   4   6  12        0.00       -1.02      2.45 o 
   5   6  12        1.19        2.72      2.86 o 
   6   6  12       79.68      108.44      4.19 o 
   7   6  12       36.68       41.85      3.39 o 
 -17   7  12        1.99        2.46      3.39 o 
 -16   7  12        0.03        3.10      3.16 o 
 -15   7  12        6.84       17.70      3.23 o 
 -14   7  12       21.44       16.56      3.87 o 
 -13   7  12       57.90       60.81      4.61 o 
 -12   7  12        1.64        5.83      3.32 o 
 -11   7  12        0.93        3.27      2.28 o 
 -10   7  12        0.05       -1.29      2.20 o 
  -9   7  12       21.10       28.55      2.32 o 
  -8   7  12        0.17       -1.07      2.35 o 
  -7   7  12        0.63        1.97      2.44 o 
  -6   7  12        0.61       -1.21      2.52 o 
  -5   7  12       50.70       59.44      4.48 o 
  -4   7  12      299.31      301.12      4.59 o 
  -3   7  12       13.60        9.44      2.45 o 
  -2   7  12        6.60        8.55      2.18 o 
  -1   7  12       21.18       25.64      2.51 o 
   0   7  12        0.07       -0.74      2.03 o 
   1   7  12        0.04       -0.46      2.35 o 
   2   7  12        2.38        1.12      2.49 o 
   3   7  12        2.27        1.96      2.59 o 
   4   7  12        1.33        1.53      2.87 o 
   5   7  12       40.24       47.97      3.36 o 
   6   7  12        8.88       25.87      3.97 o 
   7   7  12        3.20       14.24      8.46 o 
 -16   8  12        1.98        4.30      5.99 o 
 -15   8  12        8.17       12.42      4.56 o 
 -14   8  12        8.96       13.93      3.98 o 
 -13   8  12        9.10       14.36      3.72 o 
 -12   8  12       34.56       45.62      6.21 o 
 -11   8  12        5.07        9.38      3.54 o 
 -10   8  12       38.97       44.07      3.22 o 
  -9   8  12        2.47        3.13      2.55 o 
  -8   8  12       13.20        8.68      2.29 o 
  -7   8  12        9.50        4.99      2.58 o 
  -6   8  12        1.85        0.75      2.58 o 
  -5   8  12        5.24        4.44      3.00 o 
  -4   8  12       96.17      103.31      3.82 o 
  -3   8  12      100.51       91.76      3.35 o 
  -2   8  12        0.01        1.20      3.02 o 
  -1   8  12       24.60       25.40      3.33 o 
   0   8  12       15.01       11.32      2.33 o 
   1   8  12        7.57        7.68      3.29 o 
   2   8  12       10.60       11.00      3.04 o 
   3   8  12        2.04        2.20      3.24 o 
   4   8  12        0.01       -0.19      5.63 o 
   5   8  12        0.41       11.20      4.14 o 
 -14   9  12       14.49       31.23      5.05 o 
 -13   9  12        6.33       10.65      3.98 o 
 -12   9  12        6.73        9.75      4.23 o 
 -11   9  12        0.53        0.70      4.01 o 
 -10   9  12        3.17        2.98      3.85 o 
  -9   9  12        1.64       -2.91      3.02 o 
  -8   9  12        3.07        4.60      2.65 o 
  -7   9  12        0.19        0.36      3.40 o 
  -6   9  12        0.06       -3.15      3.15 o 
  -5   9  12        0.08        0.76      3.30 o 
  -4   9  12        9.12        8.55      3.28 o 
  -3   9  12       23.62       17.13      3.32 o 
  -2   9  12       12.17        8.51      3.06 o 
  -1   9  12        0.04        1.43      3.59 o 
   0   9  12        1.34        3.19      4.43 o 
   1   9  12       12.77       19.26      5.35 o 
   2   9  12        0.36        8.46      3.85 o 
   3   9  12        7.25       13.98      4.83 o 
   4   9  12        3.05       22.70      9.35 o 
 -12  10  12        0.55       -1.02      4.29 o 
 -11  10  12        1.96        0.88      5.30 o 
 -10  10  12        1.48       -2.94      4.17 o 
  -9  10  12       10.39        3.57      3.81 o 
  -8  10  12        2.84       -0.56      3.28 o 
  -7  10  12       10.29       10.47      3.49 o 
  -6  10  12        3.64        8.06      3.41 o 
  -5  10  12       34.60       37.54      4.73 o 
  -4  10  12        5.99        3.60      3.26 o 
  -3  10  12        4.49        3.41      3.31 o 
  -2  10  12        0.02        0.76      2.92 o 
  -1  10  12        1.15       -2.48      3.47 o 
   0  10  12        1.63        1.45      5.41 o 
   1  10  12        4.18       13.35     10.68 o 
 -10  11  12        0.46       -8.90      8.90 o 
  -9  11  12        0.03       -9.79      9.79 o 
  -8  11  12        0.08       -6.68      6.68 o 
  -7  11  12        2.34        6.69      3.75 o 
  -6  11  12        3.57        6.43      3.97 o 
  -5  11  12        0.51        1.75      3.25 o 
  -4  11  12        0.01       -1.25      3.77 o 
  -3  11  12        1.03        0.53      4.33 o 
  -2  11  12        0.00        8.46      7.12 o 
 -21   1  13        4.22       14.69     11.13 o 
 -20   1  13        0.00        3.48      4.39 o 
 -19   1  13        9.73       14.51      3.10 o 
 -18   1  13        4.02        5.00      2.95 o 
 -17   1  13       34.88       31.82      2.79 o 
 -16   1  13       21.56       12.23      2.41 o 
 -15   1  13      297.15      238.77      2.59 o 
 -14   1  13        0.90       -1.60      1.98 o 
 -13   1  13       87.94       89.35      2.68 o 
 -12   1  13       25.16       29.13      2.92 o 
 -11   1  13        0.09        0.89      1.71 o 
 -10   1  13        4.12        3.85      1.02 o 
  -9   1  13      246.99      208.58      3.75 o 
  -8   1  13       55.26       70.60      1.24 o 
  -7   1  13      474.15      511.77      5.24 o 
  -6   1  13       85.22       93.07      1.27 o 
  -5   1  13      225.29      272.92      1.93 o 
  -4   1  13       53.01       62.25      1.22 o 
  -3   1  13        4.31        9.66      1.14 o 
  -2   1  13      256.13      220.07      2.40 o 
  -1   1  13      309.30      328.60      2.59 o 
   0   1  13        6.95        8.73      1.59 o 
   1   1  13        4.45        1.98      1.69 o 
   2   1  13        2.69        4.05      1.76 o 
   3   1  13       19.30       15.72      1.98 o 
   4   1  13        1.26        0.97      2.16 o 
   5   1  13       15.70       15.50      2.14 o 
   6   1  13        2.05        5.22      2.27 o 
   7   1  13        7.95       13.66      2.75 o 
   8   1  13       51.85       64.59      5.91 o 
   9   1  13       14.44        4.90      7.12 o 
 -21   2  13        0.40       15.58     10.24 o 
 -20   2  13        0.77       -0.81      3.36 o 
 -19   2  13        2.17        0.01      3.12 o 
 -18   2  13        0.88       -0.02      2.99 o 
 -17   2  13        0.13        1.11      2.52 o 
 -16   2  13        0.04        0.90      2.39 o 
 -15   2  13        0.77        4.42      2.42 o 
 -14   2  13      109.26       96.30      2.54 o 
 -13   2  13        9.78        8.97      2.28 o 
 -12   2  13      233.84      220.42      4.03 o 
 -11   2  13        8.09       17.30      1.91 o 
 -10   2  13      143.50      124.17      2.65 o 
  -9   2  13       58.58       42.35      2.07 o 
  -8   2  13       60.00       69.81      2.97 o 
  -7   2  13       43.65       38.06      2.05 o 
  -6   2  13        8.31       12.58      1.09 o 
  -5   2  13      416.87      438.64      3.97 o 
  -4   2  13       43.13       46.73      1.33 o 
  -3   2  13      214.36      234.16      2.70 o 
  -2   2  13      753.53      756.74      5.23 o 
  -1   2  13      560.21      563.09      3.17 o 
   0   2  13       57.31       62.27      1.90 o 
   1   2  13      415.44      398.14      3.61 o 
   2   2  13      225.13      193.44      2.31 o 
   3   2  13       77.96       67.30      2.06 o 
   4   2  13        1.22        1.34      2.11 o 
   5   2  13       39.51       33.93      2.48 o 
   6   2  13        5.75        4.82      2.35 o 
   7   2  13        5.46        4.34      3.38 o 
   8   2  13       26.31       28.24      4.37 o 
   9   2  13        3.18       -6.68      8.90 o 
 -20   3  13        0.00        0.13      3.40 o 
 -19   3  13        0.58       -2.21      3.27 o 
 -18   3  13        5.49        5.75      2.80 o 
 -17   3  13        4.99        4.68      2.61 o 
 -16   3  13        0.29        1.41      2.47 o 
 -15   3  13       25.54       21.29      2.45 o 
 -14   3  13       53.81       50.36      2.41 o 
 -13   3  13        7.47        6.64      1.98 o 
 -12   3  13      418.47      409.15      5.76 o 
 -11   3  13      522.81      524.82      6.94 o 
 -10   3  13        8.28       10.04      1.91 o 
  -9   3  13        5.53        2.28      1.75 o 
  -8   3  13      266.28      272.23      3.43 o 
  -7   3  13        0.76        2.29      1.49 o 
  -6   3  13      308.80      314.95      2.00 o 
  -5   3  13       40.20       48.11      2.38 o 
  -4   3  13       28.68       37.78      1.56 o 
  -3   3  13        2.35        3.76      1.52 o 
  -2   3  13     1465.23     1477.67     11.12 o 
  -1   3  13      338.98      324.62      7.44 o 
   0   3  13       91.14       70.14      2.20 o 
   1   3  13       73.98       64.00      2.11 o 
   2   3  13      372.71      345.13      3.87 o 
   3   3  13       69.48       54.92      2.06 o 
   4   3  13       13.83       11.25      2.03 o 
   5   3  13        0.19       -0.14      2.55 o 
   6   3  13        2.77       -1.04      3.07 o 
   7   3  13       10.92       15.94      4.30 o 
   8   3  13       32.46       33.25      4.67 o 
 -20   4  13        0.41       -5.34      5.34 o 
 -19   4  13        1.57       -1.48      3.00 o 
 -18   4  13        2.57       -0.74      2.83 o 
 -17   4  13        9.11       10.21      2.68 o 
 -16   4  13       16.98       18.49      2.59 o 
 -15   4  13       25.79       22.22      2.29 o 
 -14   4  13       25.09       19.71      2.28 o 
 -13   4  13        1.79        4.22      1.96 o 
 -12   4  13      345.01      359.39      6.30 o 
 -11   4  13      212.46      188.52      3.71 o 
 -10   4  13      307.02      294.96      3.22 o 
  -9   4  13       47.43       45.56      2.45 o 
  -8   4  13        0.06       -0.09      1.62 o 
  -7   4  13        1.72        3.83      1.46 o 
  -6   4  13        0.05        0.11      1.39 o 
  -5   4  13       57.50       51.07      1.82 o 
  -4   4  13      166.67      157.86      2.55 o 
  -3   4  13     1786.04     1732.49     20.61 o 
  -2   4  13      244.55      248.86      3.68 o 
  -1   4  13       80.61       71.65      2.01 o 
   0   4  13       44.10       46.08      2.21 o 
   1   4  13        1.92       -0.17      2.14 o 
   2   4  13       97.66      100.48      2.39 o 
   3   4  13       26.52       28.71      2.17 o 
   4   4  13       83.40       83.88      2.30 o 
   5   4  13        5.89        9.66      2.22 o 
   6   4  13        3.03        7.53      3.42 o 
   7   4  13       18.24       16.14      3.95 o 
   8   4  13        9.00        4.90      5.01 o 
 -19   5  13        0.23       -3.19      3.39 o 
 -18   5  13        0.43       -3.01      3.01 o 
 -17   5  13        6.41        2.93      3.00 o 
 -16   5  13        1.36       -0.28      2.83 o 
 -15   5  13        1.59       -1.59      2.63 o 
 -14   5  13       12.94       11.70      2.56 o 
 -13   5  13       22.62       22.38      2.49 o 
 -12   5  13      158.45      137.85      4.73 o 
 -11   5  13       39.36       42.07      2.15 o 
 -10   5  13       14.99       17.48      1.78 o 
  -9   5  13        7.16        6.85      1.77 o 
  -8   5  13       69.22       54.03      2.43 o 
  -7   5  13      246.62      218.55      5.92 o 
  -6   5  13      385.82      346.40      5.78 o 
  -5   5  13       24.52       20.23      1.97 o 
  -4   5  13       70.98       69.64      1.72 o 
  -3   5  13        4.81        5.46      1.85 o 
  -2   5  13      247.78      252.71      2.70 o 
  -1   5  13       11.42       10.41      1.77 o 
   0   5  13        2.21        3.12      2.10 o 
   1   5  13        1.89        6.38      2.25 o 
   2   5  13        0.02        0.48      2.30 o 
   3   5  13       58.49       51.19      2.55 o 
   4   5  13        2.10        7.31      2.39 o 
   5   5  13        9.97        7.52      2.55 o 
   6   5  13        5.17        5.56      3.42 o 
   7   5  13        9.28        8.60      4.26 o 
   8   5  13        2.42        7.57      5.79 o 
 -18   6  13        3.77        3.28      3.46 o 
 -17   6  13        0.83       -2.46      3.46 o 
 -16   6  13        1.37        2.91      3.13 o 
 -15   6  13        4.96        2.45      2.83 o 
 -14   6  13        3.87        6.22      2.59 o 
 -13   6  13        3.80        7.28      2.55 o 
 -12   6  13        0.55        4.74      2.19 o 
 -11   6  13        0.80        3.31      2.17 o 
 -10   6  13       16.33       22.43      2.18 o 
  -9   6  13        1.75        5.16      2.29 o 
  -8   6  13        1.49        0.72      1.92 o 
  -7   6  13       60.63       51.32      2.73 o 
  -6   6  13       86.85       69.01      2.94 o 
  -5   6  13      154.33      157.12      2.80 o 
  -4   6  13        7.73       10.26      1.92 o 
  -3   6  13        2.72        8.85      1.99 o 
  -2   6  13        0.44        0.76      1.87 o 
  -1   6  13       14.48       13.00      1.89 o 
   0   6  13       75.92       76.64      2.26 o 
   1   6  13       24.11       23.50      2.37 o 
   2   6  13       14.74        8.74      2.41 o 
   3   6  13        3.26        0.61      2.56 o 
   4   6  13        2.86       -1.57      2.93 o 
   5   6  13       31.94       36.39      2.87 o 
   6   6  13       55.75       63.04      3.40 o 
 -18   7  13        1.49       -3.12      6.23 o 
 -17   7  13        6.88       14.40      3.57 o 
 -16   7  13        1.88       14.77      4.35 o 
 -15   7  13       52.41       61.90      5.60 o 
 -14   7  13        2.33       12.06      5.26 o 
 -13   7  13       88.31      104.73      3.50 o 
 -12   7  13       65.90       79.16      2.99 o 
 -11   7  13        0.54        2.57      2.39 o 
 -10   7  13        0.13       -0.21      2.32 o 
  -9   7  13       25.84       19.60      2.67 o 
  -8   7  13       20.90       17.86      3.34 o 
  -7   7  13       60.19       44.16      3.52 o 
  -6   7  13      219.83      214.88      4.93 o 
  -5   7  13        7.86        6.53      2.27 o 
  -4   7  13        0.97        5.46      2.36 o 
  -3   7  13       20.98       22.17      2.44 o 
  -2   7  13      121.61      125.14      4.09 o 
  -1   7  13        1.56        2.43      2.17 o 
   0   7  13        8.58        5.33      2.37 o 
   1   7  13       17.98       16.61      2.63 o 
   2   7  13       39.52       38.60      2.71 o 
   3   7  13        2.87       -0.11      2.60 o 
   4   7  13        0.07       -1.99      3.22 o 
   5   7  13       48.80       71.17      3.91 o 
   6   7  13        1.18        8.01      8.01 o 
 -16   8  13       12.31       17.13      4.53 o 
 -15   8  13        0.53       13.11      5.40 o 
 -14   8  13        9.40       20.10      4.67 o 
 -13   8  13        6.34       20.63      4.87 o 
 -12   8  13        7.30       11.88      3.85 o 
 -11   8  13        6.75       10.08      3.69 o 
 -10   8  13        0.64        4.46      3.04 o 
  -9   8  13       51.96       53.76      2.55 o 
  -8   8  13        0.57       -1.18      2.55 o 
  -7   8  13       14.69       13.40      2.60 o 
  -6   8  13       29.01       17.71      2.70 o 
  -5   8  13      101.45      104.67      4.22 o 
  -4   8  13        8.03       12.35      3.88 o 
  -3   8  13       51.51       59.84      5.01 o 
  -2   8  13        0.01       -1.27      2.82 o 
  -1   8  13       56.78       47.81      3.09 o 
   0   8  13        4.64        3.69      2.93 o 
   1   8  13        3.98        5.84      2.84 o 
   2   8  13        1.07        2.87      3.00 o 
   3   8  13        1.96       -1.41      3.30 o 
   4   8  13        9.45        8.10      3.22 o 
 -14   9  13        2.03        7.54      4.17 o 
 -13   9  13        4.43        9.25      4.84 o 
 -12   9  13        0.00        2.00      3.79 o 
 -11   9  13        1.21        2.98      3.76 o 
 -10   9  13        9.41       11.64      3.91 o 
  -9   9  13       11.87       12.38      2.97 o 
  -8   9  13       41.80       49.93      3.13 o 
  -7   9  13        1.53        1.90      3.58 o 
  -6   9  13        0.05        2.23      4.23 o 
  -5   9  13       40.45       40.47      4.94 o 
  -4   9  13       29.18       26.69      3.50 o 
  -3   9  13        0.31       -0.98      3.33 o 
  -2   9  13       10.20        7.83      4.29 o 
  -1   9  13        4.16        0.08      5.46 o 
   0   9  13        7.72       10.27      4.72 o 
   1   9  13        4.92        9.03      4.21 o 
   2   9  13        0.45        4.16      5.04 o 
   3   9  13        0.70       15.76      5.88 o 
 -12  10  13        0.25       -1.01      6.40 o 
 -11  10  13        5.28        2.38      4.03 o 
 -10  10  13        3.85       -1.29      3.82 o 
  -9  10  13        4.86        6.27      3.41 o 
  -8  10  13        4.08       -0.53      3.53 o 
  -7  10  13        9.13       15.10      3.71 o 
  -6  10  13        4.37        5.32      3.36 o 
  -5  10  13        8.92        7.97      3.44 o 
  -4  10  13        0.34       -1.17      3.13 o 
  -3  10  13        0.02        1.83      3.42 o 
  -2  10  13        4.54       -0.53      3.57 o 
  -1  10  13        0.10       -4.41      4.41 o 
   0  10  13        0.17        8.90      9.79 o 
   1  10  13        1.77       14.75      5.66 o 
 -10  11  13        6.08       -3.12      8.01 o 
  -7  11  13        0.16       -6.75      8.90 o 
  -6  11  13        6.04        8.34      4.24 o 
  -5  11  13        0.02        4.47      4.35 o 
  -4  11  13        3.83        6.32      4.83 o 
  -3  11  13        0.35        5.34      6.23 o 
 -21   0  14        5.00        7.67      5.75 o 
 -20   0  14       10.07       16.25      6.73 o 
 -19   0  14        0.14       -1.49      5.76 o 
 -18   0  14       37.90       25.81      5.95 o 
 -17   0  14       10.71        4.83      3.46 o 
 -16   0  14        7.47        4.96      3.12 o 
 -15   0  14      104.27       95.59      4.14 o 
 -14   0  14       79.20       69.44      2.63 o 
 -13   0  14       48.70       42.45      2.58 o 
 -12   0  14       24.43       28.67      3.27 o 
 -11   0  14      158.52      133.02      4.70 o 
 -10   0  14       34.64       34.33      1.65 o 
  -9   0  14      295.34      279.53      3.92 o 
  -8   0  14     4838.31     4846.63     74.99 o 
  -7   0  14       10.75       22.32      1.51 o 
  -6   0  14      343.98      337.77      2.71 o 
  -5   0  14       21.83       22.24      1.25 o 
  -4   0  14      116.98       91.48      2.60 o 
  -3   0  14       53.29       50.13      1.77 o 
  -2   0  14      193.03      201.59      4.24 o 
  -1   0  14      935.97      962.64      5.41 o 
   0   0  14      847.54      862.71      4.32 o 
   1   0  14       78.25       67.06      2.76 o 
   2   0  14       23.15       20.64      3.18 o 
   3   0  14       59.18       56.60      3.54 o 
   4   0  14        0.72        0.95      3.24 o 
   5   0  14        0.44        0.71      3.66 o 
   6   0  14       54.49       57.11      3.93 o 
   7   0  14       26.19       38.39      4.31 o 
   8   0  14       12.87       23.59      6.29 o 
 -21   1  14       20.01       25.14      6.61 o 
 -20   1  14       20.64       25.86      4.20 o 
 -19   1  14        1.59        0.80      3.11 o 
 -18   1  14       21.91       22.69      2.88 o 
 -17   1  14        3.38        1.41      2.70 o 
 -16   1  14       12.05       10.41      2.60 o 
 -15   1  14       30.24       31.53      2.05 o 
 -14   1  14       33.13       42.58      1.98 o 
 -13   1  14      625.13      625.13      6.85 o 
 -12   1  14      366.50      373.86      8.46 o 
 -11   1  14     1223.52     1044.63     28.17 o 
 -10   1  14      389.42      392.72      5.20 o 
  -9   1  14        9.03       14.96      1.16 o 
  -8   1  14      419.84      357.55      4.35 o 
  -7   1  14       17.13       30.73      2.14 o 
  -6   1  14      148.57      148.64      1.99 o 
  -5   1  14      459.66      446.59      2.67 o 
  -4   1  14        1.89        3.90      1.03 o 
  -3   1  14       11.38       10.90      1.29 o 
  -2   1  14       36.11       45.48      1.97 o 
  -1   1  14       94.76       95.60      1.82 o 
   0   1  14       12.93        7.83      1.82 o 
   1   1  14       25.51       22.41      1.97 o 
   2   1  14       25.67       22.74      2.24 o 
   3   1  14        0.35        0.45      2.49 o 
   4   1  14        4.38        5.18      2.48 o 
   5   1  14        0.29       -0.62      2.37 o 
   6   1  14        9.28        9.91      2.78 o 
   7   1  14       65.73       62.93      3.32 o 
   8   1  14        0.28        8.93      5.00 o 
 -21   2  14       16.30       19.47      5.82 o 
 -20   2  14        4.05        4.37      3.13 o 
 -19   2  14       10.96       11.97      3.12 o 
 -18   2  14        3.78        2.17      2.92 o 
 -17   2  14       11.95       16.85      2.52 o 
 -16   2  14       24.19       28.61      2.46 o 
 -15   2  14       76.46       72.61      2.49 o 
 -14   2  14        8.54       12.47      2.50 o 
 -13   2  14       44.66       40.18      3.08 o 
 -12   2  14       18.03       18.52      1.93 o 
 -11   2  14      215.62      201.58      4.78 o 
 -10   2  14      444.94      428.17      7.10 o 
  -9   2  14       30.38       32.93      2.94 o 
  -8   2  14      201.17      202.65      2.73 o 
  -7   2  14       88.77       93.12      2.44 o 
  -6   2  14      393.74      387.87      3.42 o 
  -5   2  14       13.63       11.91      0.84 o 
  -4   2  14      511.14      528.42      3.79 o 
  -3   2  14      458.61      501.60      4.78 o 
  -2   2  14       46.54       47.01      1.68 o 
  -1   2  14     1382.04     1383.18      6.01 o 
   0   2  14      223.56      210.40      2.64 o 
   1   2  14       60.02       40.27      2.03 o 
   2   2  14       47.25       55.79      2.16 o 
   3   2  14       80.93       59.01      2.33 o 
   4   2  14       23.60       21.38      2.55 o 
   5   2  14        6.20        3.82      2.46 o 
   6   2  14        1.80        3.63      3.21 o 
   7   2  14       23.77       31.92      3.94 o 
   8   2  14        0.43       -9.35      9.35 o 
 -21   3  14        8.08        3.56      7.12 o 
 -20   3  14        0.27       -0.10      3.27 o 
 -19   3  14        9.47        5.97      3.11 o 
 -18   3  14        3.99        0.33      2.77 o 
 -17   3  14       16.06       14.21      2.66 o 
 -16   3  14       32.28       35.53      2.48 o 
 -15   3  14        0.18        0.44      2.46 o 
 -14   3  14        4.01        7.81      2.39 o 
 -13   3  14        7.25        6.91      2.19 o 
 -12   3  14       29.86       41.19      2.44 o 
 -11   3  14        5.20        1.21      2.36 o 
 -10   3  14        7.64        2.23      1.34 o 
  -9   3  14      372.93      324.78      4.96 o 
  -8   3  14        7.98        8.36      1.60 o 
  -7   3  14      257.01      258.14      3.46 o 
  -6   3  14       68.78       76.26      2.91 o 
  -5   3  14       13.78       12.62      1.56 o 
  -4   3  14       68.71       57.11      1.99 o 
  -3   3  14      748.04      730.75      6.49 o 
  -2   3  14       76.76       72.49      2.22 o 
  -1   3  14       41.76       41.03      1.97 o 
   0   3  14        5.70        4.46      2.14 o 
   1   3  14       10.69       14.45      2.10 o 
   2   3  14      118.62      120.97      3.10 o 
   3   3  14        0.05        1.35      1.93 o 
   4   3  14        0.79        1.77      2.29 o 
   5   3  14       19.85       20.73      2.63 o 
   6   3  14        8.96       14.19      3.28 o 
   7   3  14       11.98        7.87      3.99 o 
   8   3  14        1.29       -2.23      6.23 o 
 -20   4  14        0.00        1.50      3.64 o 
 -19   4  14        0.02       -2.87      2.87 o 
 -18   4  14        8.59        5.64      2.93 o 
 -17   4  14       19.85       19.98      2.67 o 
 -16   4  14       14.22       11.72      2.48 o 
 -15   4  14       61.55       51.92      2.38 o 
 -14   4  14      196.00      173.73      3.04 o 
 -13   4  14       46.61       41.40      2.04 o 
 -12   4  14       16.68       21.56      2.01 o 
 -11   4  14      157.91      143.01      3.02 o 
 -10   4  14       50.02       55.50      3.38 o 
  -9   4  14       37.44       29.45      3.00 o 
  -8   4  14       27.20       28.21      1.62 o 
  -7   4  14        1.11        0.54      1.37 o 
  -6   4  14       75.94       77.15      1.58 o 
  -5   4  14       20.46       13.51      1.66 o 
  -4   4  14      507.25      475.87      4.42 o 
  -3   4  14      770.84      733.76      8.28 o 
  -2   4  14       12.93       15.08      1.77 o 
  -1   4  14       11.05        8.68      1.95 o 
   0   4  14      134.12      145.70      2.49 o 
   1   4  14        9.94       12.43      2.12 o 
   2   4  14       67.02       74.98      2.28 o 
   3   4  14       18.96       19.19      2.19 o 
   4   4  14        4.14        6.59      2.12 o 
   5   4  14        1.60        4.38      3.19 o 
   6   4  14       38.95       53.96      5.88 o 
   7   4  14       20.47       17.98      4.03 o 
   8   4  14        1.32        5.34      6.68 o 
 -19   5  14        0.99       -3.11      3.11 o 
 -18   5  14        0.83       -0.84      3.01 o 
 -17   5  14        4.26        1.69      2.95 o 
 -16   5  14        0.12       -1.70      3.03 o 
 -15   5  14        1.52        1.90      2.60 o 
 -14   5  14       76.69       83.76      3.05 o 
 -13   5  14       39.94       41.96      2.06 o 
 -12   5  14        9.10       19.32      2.41 o 
 -11   5  14        5.94        8.27      1.91 o 
 -10   5  14       10.27       12.65      1.82 o 
  -9   5  14        0.19        1.32      1.53 o 
  -8   5  14       51.88       46.52      2.14 o 
  -7   5  14       50.94       61.67      2.18 o 
  -6   5  14       58.80       48.73      2.35 o 
  -5   5  14      351.79      360.29      2.71 o 
  -4   5  14      287.22      275.11      3.88 o 
  -3   5  14       16.16       10.89      1.93 o 
  -2   5  14       74.34       73.63      2.25 o 
  -1   5  14        3.46        4.71      1.93 o 
   0   5  14      148.40      151.97      3.46 o 
   1   5  14        0.14        1.66      2.35 o 
   2   5  14      159.23      153.41      2.90 o 
   3   5  14        0.00        4.90      2.37 o 
   4   5  14       38.53       40.40      2.30 o 
   5   5  14        0.34        7.71      2.69 o 
   6   5  14        4.36        4.97      4.14 o 
   7   5  14       16.05       21.36      5.03 o 
 -19   6  14        2.54        3.12      6.68 o 
 -18   6  14        0.30        4.30      3.58 o 
 -17   6  14        3.66        8.30      3.63 o 
 -16   6  14        2.45        2.83      2.84 o 
 -15   6  14        0.21       -0.32      2.72 o 
 -14   6  14       62.46       55.21      2.72 o 
 -13   6  14      170.59      174.11      3.73 o 
 -12   6  14       26.94       29.49      2.28 o 
 -11   6  14        8.48        7.66      2.16 o 
 -10   6  14       81.81       81.37      2.65 o 
  -9   6  14        2.43        5.14      2.44 o 
  -8   6  14      177.43      160.42      5.80 o 
  -7   6  14       29.23       30.07      3.24 o 
  -6   6  14        3.78       -0.41      2.08 o 
  -5   6  14       78.52       72.86      3.28 o 
  -4   6  14      180.16      183.67      3.27 o 
  -3   6  14      198.39      177.13      3.01 o 
  -2   6  14        5.78        3.57      2.15 o 
  -1   6  14       10.78       10.04      2.05 o 
   0   6  14        8.12        9.76      2.29 o 
   1   6  14       50.97       56.65      2.58 o 
   2   6  14        0.16       -1.72      2.39 o 
   3   6  14        1.74       -0.70      2.68 o 
   4   6  14       38.53       46.67      3.55 o 
   5   6  14        9.41       22.97      3.11 o 
   6   6  14        4.44        3.73      4.32 o 
 -18   7  14        2.32        3.56      7.57 o 
 -17   7  14        0.00        9.62      3.98 o 
 -16   7  14        5.61        1.94      4.05 o 
 -15   7  14        6.36       15.00      4.44 o 
 -14   7  14       30.03       45.29      5.31 o 
 -13   7  14        8.04       16.55      2.89 o 
 -12   7  14        0.06        0.45      2.53 o 
 -11   7  14       12.13       14.59      2.42 o 
 -10   7  14        0.07        1.10      2.36 o 
  -9   7  14        3.84        2.24      2.79 o 
  -8   7  14        9.48        5.34      2.44 o 
  -7   7  14       89.74      102.78      3.29 o 
  -6   7  14       81.26       83.65      2.63 o 
  -5   7  14       33.40       42.71      2.67 o 
  -4   7  14        0.56        3.61      2.27 o 
  -3   7  14        7.62       13.49      2.75 o 
  -2   7  14        0.27        0.51      2.50 o 
  -1   7  14        7.48        9.67      2.51 o 
   0   7  14        2.16        1.84      2.39 o 
   1   7  14        5.84        7.64      2.66 o 
   2   7  14        2.74        2.85      2.78 o 
   3   7  14        0.17       -2.29      2.70 o 
   4   7  14       25.05       26.90      2.95 o 
   5   7  14        5.49        4.27      3.77 o 
 -16   8  14        2.65       14.32      4.31 o 
 -15   8  14        0.40       10.46      4.83 o 
 -14   8  14       25.28       32.94      4.36 o 
 -13   8  14       11.00       15.38      3.86 o 
 -12   8  14       18.90       22.12      3.95 o 
 -11   8  14        0.26        2.75      3.20 o 
 -10   8  14       20.85       21.96      2.65 o 
  -9   8  14        4.16        2.35      2.99 o 
  -8   8  14       15.39       12.15      2.76 o 
  -7   8  14        1.98        1.78      2.61 o 
  -6   8  14        3.64       -1.09      2.77 o 
  -5   8  14        1.04        3.25      2.94 o 
  -4   8  14       26.87       25.60      2.70 o 
  -3   8  14        0.38        2.60      2.82 o 
  -2   8  14        2.18        1.15      2.98 o 
  -1   8  14       43.98       40.29      3.98 o 
   0   8  14        7.66        9.87      3.04 o 
   1   8  14       33.40       35.57      2.62 o 
   2   8  14        0.84        3.16      2.96 o 
   3   8  14        0.36        0.30      3.34 o 
   4   8  14        3.34        4.10      4.36 o 
 -14   9  14        5.52        9.47      3.97 o 
 -13   9  14        5.01        3.68      4.24 o 
 -12   9  14        0.01       -1.43      4.19 o 
 -11   9  14        0.77       -2.30      3.55 o 
 -10   9  14        1.05        1.71      3.52 o 
  -9   9  14        2.55        2.57      3.61 o 
  -8   9  14        1.14        1.18      2.69 o 
  -7   9  14        4.38        3.13      3.10 o 
  -6   9  14        0.65        2.85      3.40 o 
  -5   9  14        0.24        4.99      3.75 o 
  -4   9  14        0.73       -0.59      3.39 o 
  -3   9  14        0.33       -2.76      4.12 o 
  -2   9  14        0.23       -0.81      4.61 o 
  -1   9  14        0.92       -4.19      4.43 o 
   0   9  14        4.46        4.36      5.26 o 
   1   9  14        0.08        1.29      3.85 o 
   2   9  14        1.31        8.46      7.12 o 
 -12  10  14        1.69       -7.12      8.46 o 
 -11  10  14        3.19       -3.78      3.78 o 
 -10  10  14       16.57       19.59      4.85 o 
  -9  10  14        0.68        4.23      3.39 o 
  -8  10  14        0.19        4.49      5.12 o 
  -7  10  14        0.60        9.83      3.54 o 
  -6  10  14       20.13       21.57      7.14 o 
  -5  10  14        6.73        6.33      3.34 o 
  -4  10  14       12.89       12.70      4.36 o 
  -3  10  14        4.26        4.51      3.66 o 
  -2  10  14        3.33       -1.57      4.15 o 
  -1  10  14        9.98       11.57      8.46 o 
   0  10  14        4.68        7.12      8.90 o 
  -8  11  14        0.10        0.00      6.68 o 
  -7  11  14        1.16       -3.68      5.13 o 
  -6  11  14        1.51       -0.24      4.04 o 
  -5  11  14        1.67        4.72      5.45 o 
 -21   1  15        0.91        6.24      3.96 o 
 -20   1  15       16.94       20.68      3.77 o 
 -19   1  15        8.81        4.91      3.11 o 
 -18   1  15       13.00       10.76      2.88 o 
 -17   1  15        5.65        4.58      2.69 o 
 -16   1  15       37.61       33.09      2.68 o 
 -15   1  15       51.38       49.27      2.09 o 
 -14   1  15        2.80        9.96      1.91 o 
 -13   1  15      169.01      147.58      4.01 o 
 -12   1  15     2085.01     2001.11     33.20 o 
 -11   1  15     1303.95     1134.80     21.89 o 
 -10   1  15      184.38      142.73      1.83 o 
  -9   1  15        0.11        0.16      1.47 o 
  -8   1  15       56.12       45.68      1.26 o 
  -7   1  15        0.13        2.18      1.31 o 
  -6   1  15       93.68       85.85      1.37 o 
  -5   1  15       64.59       52.86      1.88 o 
  -4   1  15      125.57      134.86      1.82 o 
  -3   1  15      261.44      288.29      3.38 o 
  -2   1  15     1054.55     1090.11     13.50 o 
  -1   1  15      726.42      753.95      4.87 o 
   0   1  15      271.58      237.88      2.46 o 
   1   1  15        7.33        8.58      2.01 o 
   2   1  15       28.41       25.31      2.30 o 
   3   1  15       12.07       12.09      2.53 o 
   4   1  15        0.93        2.19      2.71 o 
   5   1  15        1.36        3.34      2.57 o 
   6   1  15       10.60       11.43      2.78 o 
   7   1  15       31.63       34.94      3.67 o 
 -21   2  15        0.41        7.96      5.13 o 
 -20   2  15        7.09        8.05      3.23 o 
 -19   2  15       12.24       12.30      3.05 o 
 -18   2  15        5.91        2.91      2.94 o 
 -17   2  15        0.38        1.16      2.53 o 
 -16   2  15        1.01        5.82      2.42 o 
 -15   2  15       28.81       29.61      3.20 o 
 -14   2  15        1.25        3.08      2.26 o 
 -13   2  15      175.24      162.01      3.93 o 
 -12   2  15      707.18      672.88     11.03 o 
 -11   2  15       19.76       17.40      2.01 o 
 -10   2  15        8.75        3.37      1.75 o 
  -9   2  15       40.06       34.17      1.64 o 
  -8   2  15      138.59      118.74      3.52 o 
  -7   2  15        0.51        2.90      1.20 o 
  -6   2  15        8.29        7.89      1.34 o 
  -5   2  15       33.29       31.92      1.34 o 
  -4   2  15       64.01       62.06      1.69 o 
  -3   2  15     1159.09     1147.38      7.80 o 
  -2   2  15        1.08        3.26      1.96 o 
  -1   2  15       24.46       27.39      1.88 o 
   0   2  15       54.53       63.19      2.22 o 
   1   2  15        2.23        0.44      2.15 o 
   2   2  15       11.82       10.12      2.03 o 
   3   2  15        4.62        2.28      2.49 o 
   4   2  15       20.01       18.04      2.69 o 
   5   2  15        2.39        1.69      2.54 o 
   6   2  15        0.24        0.58      2.95 o 
   7   2  15        0.30        3.98      3.59 o 
 -21   3  15        5.87        9.38      7.79 o 
 -20   3  15        0.50        0.45      3.37 o 
 -19   3  15        4.81        4.83      3.10 o 
 -18   3  15        0.02        1.62      2.79 o 
 -17   3  15        6.77        8.57      2.64 o 
 -16   3  15        0.03        4.30      2.82 o 
 -15   3  15        7.71        5.61      2.41 o 
 -14   3  15       18.25       17.04      2.19 o 
 -13   3  15       36.81       37.53      2.54 o 
 -12   3  15       73.98       64.49      2.27 o 
 -11   3  15      173.67      148.21      2.22 o 
 -10   3  15       25.86       21.26      1.79 o 
  -9   3  15      103.36       95.88      3.98 o 
  -8   3  15      158.79      163.00      2.51 o 
  -7   3  15       78.13       66.64      1.86 o 
  -6   3  15        0.97        1.94      1.60 o 
  -5   3  15        0.25        2.32      1.64 o 
  -4   3  15      187.33      192.23      2.48 o 
  -3   3  15       34.32       30.82      1.95 o 
  -2   3  15       44.20       40.62      1.81 o 
  -1   3  15       73.32       69.26      2.21 o 
   0   3  15       47.20       42.43      2.34 o 
   1   3  15        1.08        1.61      2.10 o 
   2   3  15        5.04        2.97      2.05 o 
   3   3  15        1.08        0.64      2.14 o 
   4   3  15        6.80        6.15      2.64 o 
   5   3  15        6.35        5.31      2.81 o 
   6   3  15        2.22        3.16      3.28 o 
   7   3  15        0.32       -4.55      4.55 o 
 -20   4  15        0.27        3.15      3.24 o 
 -19   4  15       11.07        8.95      2.91 o 
 -18   4  15        2.02        0.50      2.90 o 
 -17   4  15        4.40        5.33      2.63 o 
 -16   4  15        0.35        0.40      2.42 o 
 -15   4  15        8.35        9.62      2.27 o 
 -14   4  15        1.78        1.89      2.07 o 
 -13   4  15       45.87       42.73      2.13 o 
 -12   4  15       27.03       21.59      2.16 o 
 -11   4  15        2.11        0.48      2.16 o 
 -10   4  15      167.17      171.43      4.05 o 
  -9   4  15      196.91      175.48      2.30 o 
  -8   4  15        0.02        0.68      1.69 o 
  -7   4  15        5.03        7.31      1.43 o 
  -6   4  15      185.87      153.06      2.29 o 
  -5   4  15       57.53       55.15      1.78 o 
  -4   4  15      527.86      497.32      4.54 o 
  -3   4  15       22.30       20.75      1.77 o 
  -2   4  15      234.46      227.84      2.39 o 
  -1   4  15       32.04       30.58      2.07 o 
   0   4  15       11.20        9.82      2.23 o 
   1   4  15      157.71      160.89      2.47 o 
   2   4  15       38.95       44.34      2.26 o 
   3   4  15       37.14       37.90      2.28 o 
   4   4  15        0.27        2.13      2.58 o 
   5   4  15        2.88        5.86      3.37 o 
   6   4  15       13.82       13.92      3.68 o 
   7   4  15        0.47       -2.23      6.68 o 
 -20   5  15        0.73       10.24      9.35 o 
 -19   5  15        0.15        1.14      3.22 o 
 -18   5  15        1.45        2.03      2.95 o 
 -17   5  15        2.23        3.27      3.29 o 
 -16   5  15        0.47        2.46      2.71 o 
 -15   5  15       29.71       31.75      2.69 o 
 -14   5  15       56.01       54.36      3.25 o 
 -13   5  15        8.09       10.91      1.93 o 
 -12   5  15      142.86      137.53      3.53 o 
 -11   5  15        9.22       10.89      1.94 o 
 -10   5  15        0.45        0.59      1.87 o 
  -9   5  15      117.85       82.99      1.81 o 
  -8   5  15       47.72       36.12      1.97 o 
  -7   5  15      210.87      186.38      2.44 o 
  -6   5  15       41.94       31.85      3.02 o 
  -5   5  15      263.25      255.22      2.80 o 
  -4   5  15        2.20        3.78      1.85 o 
  -3   5  15       27.59       29.40      2.01 o 
  -2   5  15        0.07        1.64      1.87 o 
  -1   5  15       14.55       13.71      1.96 o 
   0   5  15       38.26       33.34      2.38 o 
   1   5  15       32.11       40.05      2.44 o 
   2   5  15      247.66      259.51      4.02 o 
   3   5  15        3.45        6.69      2.35 o 
   4   5  15       12.54       22.56      2.45 o 
   5   5  15       58.35       83.53      6.39 o 
   6   5  15        2.78        5.43      5.64 o 
 -19   6  15        0.02        3.43      6.47 o 
 -18   6  15        4.07        8.66      3.36 o 
 -17   6  15       10.44        8.21      3.09 o 
 -16   6  15        2.85        2.76      2.80 o 
 -15   6  15        1.71        4.73      2.73 o 
 -14   6  15        3.93       10.79      2.49 o 
 -13   6  15        0.20        5.79      2.58 o 
 -12   6  15       69.40       82.38      2.42 o 
 -11   6  15        1.09        2.31      2.23 o 
 -10   6  15       31.51       45.44      2.59 o 
  -9   6  15       23.84       17.67      2.66 o 
  -8   6  15       92.56       75.04      2.28 o 
  -7   6  15        2.52       -1.72      2.06 o 
  -6   6  15        0.07       -2.02      2.02 o 
  -5   6  15       28.21       21.96      2.06 o 
  -4   6  15        5.75        7.38      2.64 o 
  -3   6  15       47.90       41.97      2.40 o 
  -2   6  15        5.03        3.41      2.12 o 
  -1   6  15        0.03        2.17      1.97 o 
   0   6  15        5.45        5.97      2.15 o 
   1   6  15       16.53       23.35      2.67 o 
   2   6  15        8.57        8.76      2.67 o 
   3   6  15        3.55        4.30      2.52 o 
   4   6  15        5.10        9.82      3.07 o 
   5   6  15       48.49       57.24      3.58 o 
 -18   7  15        0.50        8.90      9.79 o 
 -17   7  15        0.03        9.74      3.92 o 
 -16   7  15        0.01       -1.14      4.06 o 
 -15   7  15        0.39        7.52      3.90 o 
 -14   7  15       35.57       39.34      3.16 o 
 -13   7  15       23.10       30.53      2.54 o 
 -12   7  15       18.25       16.44      2.62 o 
 -11   7  15       17.86       22.13      3.12 o 
 -10   7  15        0.09       -1.13      2.50 o 
  -9   7  15       70.79       65.39      2.93 o 
  -8   7  15       46.76       50.16      2.78 o 
  -7   7  15      144.77      140.29      2.99 o 
  -6   7  15       29.90       39.73      2.47 o 
  -5   7  15      148.20      138.51      4.58 o 
  -4   7  15       23.76       26.86      2.83 o 
  -3   7  15        0.49        1.87      2.76 o 
  -2   7  15        0.02       -1.51      2.50 o 
  -1   7  15        1.42       -1.83      2.47 o 
   0   7  15       22.09       22.77      2.45 o 
   1   7  15       16.66       15.21      2.72 o 
   2   7  15        0.02       -2.35      2.72 o 
   3   7  15        4.94        1.35      3.01 o 
   4   7  15        1.38        0.97      3.27 o 
 -16   8  15        8.53        9.17      3.95 o 
 -15   8  15       32.87       42.40      4.12 o 
 -14   8  15        0.96        3.86      3.81 o 
 -13   8  15        0.50       -0.21      3.88 o 
 -12   8  15        3.81        3.40      3.31 o 
 -11   8  15        4.89        5.74      3.18 o 
 -10   8  15        2.62        5.94      2.63 o 
  -9   8  15        0.56       -0.95      3.07 o 
  -8   8  15        0.62       -1.97      3.12 o 
  -7   8  15        3.08        2.51      2.74 o 
  -6   8  15       17.75       12.34      3.41 o 
  -5   8  15        2.57        3.32      2.69 o 
  -4   8  15        3.17        1.44      2.87 o 
  -3   8  15       10.11        8.62      3.13 o 
  -2   8  15        1.56       -0.50      2.91 o 
  -1   8  15        0.76        2.88      3.32 o 
   0   8  15        0.09        2.32      2.98 o 
   1   8  15        0.32       -2.14      2.77 o 
   2   8  15        0.07        1.70      2.96 o 
   3   8  15        1.96       -4.46      4.57 o 
 -14   9  15        0.80        2.64      4.38 o 
 -13   9  15        1.39        0.55      4.23 o 
 -12   9  15       12.37       10.64      4.60 o 
 -11   9  15        0.02       -3.41      3.41 o 
 -10   9  15        8.71        6.98      3.40 o 
  -9   9  15        2.47        7.96      3.05 o 
  -8   9  15        6.15        7.30      3.12 o 
  -7   9  15       21.75       25.86      7.03 o 
  -6   9  15       14.49       16.82      4.21 o 
  -5   9  15       26.21       36.48      6.10 o 
  -4   9  15        1.87        3.13      4.05 o 
  -3   9  15        0.95        0.40      4.29 o 
  -2   9  15       14.82       10.69      3.87 o 
  -1   9  15        4.63        3.15      5.00 o 
   0   9  15        0.22        3.84      4.23 o 
   1   9  15        0.04       -3.79      6.35 o 
 -12  10  15        1.89       -2.67      9.35 o 
 -11  10  15        0.20       -4.13      4.13 o 
 -10  10  15       25.10       30.90      4.02 o 
  -9  10  15        6.02       10.01      3.88 o 
  -8  10  15       13.55        9.00      3.23 o 
  -7  10  15       12.15       20.62      4.35 o 
  -6  10  15        0.27        2.54      3.40 o 
  -5  10  15        7.59        6.69      4.95 o 
  -4  10  15        0.38       -1.92      4.25 o 
  -3  10  15        4.87        0.29      3.99 o 
  -2  10  15        0.44        0.00      7.57 o 
  -1  10  15        2.24        3.12      7.57 o 
  -8  11  15        8.32        4.01      8.90 o 
  -7  11  15        0.14        6.68      6.68 o 
  -6  11  15        3.87       16.47      8.01 o 
 -21   0  16       47.97       51.96      5.98 o 
 -20   0  16       27.53       24.42      5.16 o 
 -19   0  16       20.98       13.95      5.25 o 
 -18   0  16        0.00       -1.01      4.22 o 
 -17   0  16       12.60       17.49      3.31 o 
 -16   0  16       84.10       80.03      3.52 o 
 -15   0  16       55.24       47.68      3.29 o 
 -14   0  16      266.92      263.18      4.32 o 
 -13   0  16      334.47      296.61      4.88 o 
 -12   0  16        3.82        7.26      2.86 o 
 -11   0  16      247.91      257.08      2.09 o 
 -10   0  16     3174.09     3013.06     37.18 o 
  -9   0  16      190.23      217.71      5.59 o 
  -8   0  16      668.41      661.49      7.78 o 
  -7   0  16      648.56      601.71     12.72 o 
  -6   0  16      174.46      157.54      4.18 o 
  -5   0  16      169.76      175.43      2.54 o 
  -4   0  16      246.60      237.81      3.87 o 
  -3   0  16      482.30      493.37      6.81 o 
  -2   0  16        4.75        6.42      2.58 o 
  -1   0  16      512.94      497.22      3.51 o 
   0   0  16       13.51       13.19      3.07 o 
   1   0  16        0.01       -3.53      4.05 o 
   2   0  16        9.39       11.06      4.05 o 
   3   0  16        0.49        4.82      3.51 o 
   4   0  16       10.46       15.66      4.05 o 
   5   0  16       30.61       34.77      6.17 o 
   6   0  16       27.11       26.26      6.50 o 
 -21   1  16       12.79       27.57      4.48 o 
 -20   1  16        6.16       10.24      4.01 o 
 -19   1  16        0.58       -1.86      3.09 o 
 -18   1  16        8.79        9.29      2.82 o 
 -17   1  16        2.00       -0.13      2.61 o 
 -16   1  16        0.01       -0.34      2.63 o 
 -15   1  16       34.64       30.69      2.06 o 
 -14   1  16      129.33      134.25      3.08 o 
 -13   1  16       62.73       63.41      3.52 o 
 -12   1  16      734.41      740.40     13.65 o 
 -11   1  16      464.79      388.56     12.93 o 
 -10   1  16       15.23       12.16      1.24 o 
  -9   1  16        0.73        1.53      1.33 o 
  -8   1  16      219.31      195.94      3.43 o 
  -7   1  16       74.11       73.87      1.54 o 
  -6   1  16       39.92       34.77      1.23 o 
  -5   1  16       51.77       47.48      2.23 o 
  -4   1  16       29.34       27.24      1.86 o 
  -3   1  16      311.31      297.28      3.13 o 
  -2   1  16        1.91        8.83      1.73 o 
  -1   1  16        8.22       12.35      1.99 o 
   0   1  16      201.67      187.72      2.40 o 
   1   1  16        4.49        5.92      2.35 o 
   2   1  16        0.81        1.80      2.63 o 
   3   1  16        3.68        4.12      2.83 o 
   4   1  16       19.31       25.38      4.36 o 
   5   1  16        0.57       -1.21      2.80 o 
   6   1  16        4.36        3.54      3.56 o 
 -21   2  16        4.94       13.82      4.01 o 
 -20   2  16       21.09       32.64      3.33 o 
 -19   2  16        0.13        0.68      2.98 o 
 -18   2  16       15.18       16.72      2.89 o 
 -17   2  16       31.53       29.18      2.53 o 
 -16   2  16       14.12       14.64      2.51 o 
 -15   2  16        3.23        2.57      2.37 o 
 -14   2  16      269.24      249.33      4.42 o 
 -13   2  16      106.26       94.01      2.59 o 
 -12   2  16       11.21       10.33      2.19 o 
 -11   2  16       10.50        9.30      2.13 o 
 -10   2  16       63.85       53.18      1.89 o 
  -9   2  16      673.55      622.02      7.93 o 
  -8   2  16      664.16      691.77     11.85 o 
  -7   2  16       95.12       95.01      2.48 o 
  -6   2  16       86.47      101.44      2.15 o 
  -5   2  16      197.57      183.97      3.13 o 
  -4   2  16      116.29       98.46      2.37 o 
  -3   2  16      670.48      666.33      5.30 o 
  -2   2  16       40.92       40.38      1.74 o 
  -1   2  16       41.91       53.42      2.19 o 
   0   2  16      342.54      325.37      2.74 o 
   1   2  16      116.67       97.11      2.32 o 
   2   2  16        7.48        5.23      2.48 o 
   3   2  16       11.32        7.38      2.59 o 
   4   2  16        0.17       -0.16      2.71 o 
   5   2  16       12.83        9.08      2.84 o 
   6   2  16        5.20        9.68      3.13 o 
   7   2  16       22.76       23.14      5.34 o 
 -21   3  16        0.72        3.40      5.82 o 
 -20   3  16        0.04        1.09      3.17 o 
 -19   3  16        1.00        2.00      3.26 o 
 -18   3  16        4.55       13.68      2.72 o 
 -17   3  16       14.15       18.80      2.71 o 
 -16   3  16       26.28       23.33      2.44 o 
 -15   3  16       45.29       41.37      2.48 o 
 -14   3  16      138.43      148.24      4.96 o 
 -13   3  16      232.59      219.03      3.77 o 
 -12   3  16        0.30       -0.03      2.26 o 
 -11   3  16        0.25        0.57      1.90 o 
 -10   3  16      326.59      315.42      4.05 o 
  -9   3  16       77.62       65.90      3.60 o 
  -8   3  16       17.27       11.13      1.74 o 
  -7   3  16       35.82       40.95      2.65 o 
  -6   3  16      267.36      254.08      2.40 o 
  -5   3  16      824.83      838.77      9.56 o 
  -4   3  16       17.85       20.38      2.30 o 
  -3   3  16       20.04       19.80      1.96 o 
  -2   3  16       34.71       38.71      2.00 o 
  -1   3  16       50.44       57.93      2.29 o 
   0   3  16      123.87      113.24      2.45 o 
   1   3  16        5.54        3.66      2.13 o 
   2   3  16        0.05        1.17      2.20 o 
   3   3  16       15.06       16.44      2.59 o 
   4   3  16       11.80        8.81      2.67 o 
   5   3  16        1.44        1.03      3.35 o 
   6   3  16        3.24        0.84      4.37 o 
   7   3  16        8.47        3.12      6.23 o 
 -21   4  16        0.11        4.01      7.57 o 
 -20   4  16        4.45        6.01      3.11 o 
 -19   4  16        0.03        4.96      2.99 o 
 -18   4  16       20.43       19.37      2.93 o 
 -17   4  16       27.24       35.57      2.57 o 
 -16   4  16        0.02        4.27      2.58 o 
 -15   4  16        6.58        6.39      2.09 o 
 -14   4  16       56.96       48.73      2.54 o 
 -13   4  16      244.56      230.56      2.82 o 
 -12   4  16       30.85       31.14      2.10 o 
 -11   4  16      190.80      181.00      6.43 o 
 -10   4  16      434.67      406.29      4.62 o 
  -9   4  16       64.63       64.31      1.72 o 
  -8   4  16      188.47      164.49      5.38 o 
  -7   4  16       24.24       24.13      1.88 o 
  -6   4  16        7.30        5.51      1.80 o 
  -5   4  16       36.75       34.19      1.80 o 
  -4   4  16       44.68       45.69      1.83 o 
  -3   4  16      164.88      164.20      2.06 o 
  -2   4  16       76.37       79.74      2.08 o 
  -1   4  16       42.54       41.48      2.20 o 
   0   4  16      176.33      169.36      2.65 o 
   1   4  16       79.17       82.16      2.86 o 
   2   4  16        2.10        2.80      2.26 o 
   3   4  16       13.88       18.15      2.35 o 
   4   4  16        1.23        3.11      2.81 o 
   5   4  16       21.66       29.47      4.15 o 
   6   4  16        0.20       -9.12      9.12 o 
 -20   5  16        0.28        7.12      5.03 o 
 -19   5  16        0.00        2.16      3.13 o 
 -18   5  16        0.06       -0.13      3.02 o 
 -17   5  16        0.02        3.63      3.25 o 
 -16   5  16        5.55        4.83      2.71 o 
 -15   5  16       16.95       21.73      2.69 o 
 -14   5  16        1.52       -0.01      2.12 o 
 -13   5  16       25.21       30.53      2.84 o 
 -12   5  16       21.75       26.68      2.04 o 
 -11   5  16        0.50       -0.61      1.96 o 
 -10   5  16        4.49       -0.48      2.02 o 
  -9   5  16        7.53        5.19      1.74 o 
  -8   5  16        4.97        4.75      1.91 o 
  -7   5  16       26.61       25.78      1.95 o 
  -6   5  16        0.06       -1.89      1.89 o 
  -5   5  16       30.43       28.98      2.07 o 
  -4   5  16       36.01       35.51      1.98 o 
  -3   5  16        2.86        5.66      1.90 o 
  -2   5  16        2.05        1.21      1.95 o 
  -1   5  16       13.99        8.04      2.13 o 
   0   5  16       29.25       32.91      2.64 o 
   1   5  16       12.66       19.21      2.36 o 
   2   5  16      220.80      224.28      5.83 o 
   3   5  16        0.04        7.06      2.53 o 
   4   5  16      121.15      146.27      6.88 o 
   5   5  16        2.61        5.98      3.21 o 
 -19   6  16        1.53        4.51      7.79 o 
 -18   6  16        8.38       11.20      3.28 o 
 -17   6  16        0.16        2.28      2.98 o 
 -16   6  16        1.91        1.67      2.86 o 
 -15   6  16       26.25       29.39      3.28 o 
 -14   6  16       63.02       60.90      2.85 o 
 -13   6  16        8.22       16.42      2.38 o 
 -12   6  16        5.32        7.46      2.33 o 
 -11   6  16       72.11       77.05      3.45 o 
 -10   6  16        8.93        5.32      2.31 o 
  -9   6  16        7.91        9.32      2.01 o 
  -8   6  16       16.65       15.52      2.26 o 
  -7   6  16        5.45        4.98      2.01 o 
  -6   6  16        1.12       -1.38      1.97 o 
  -5   6  16       55.07       53.34      2.65 o 
  -4   6  16        4.20        4.68      2.58 o 
  -3   6  16       19.60       18.59      2.34 o 
  -2   6  16        5.11        3.13      2.02 o 
  -1   6  16        0.04       -0.01      2.21 o 
   0   6  16       33.93       48.66      2.74 o 
   1   6  16        6.88       13.59      2.73 o 
   2   6  16        1.23        4.23      2.52 o 
   3   6  16        5.46        3.95      2.62 o 
   4   6  16        3.17        2.22      3.11 o 
 -18   7  16        0.47        6.68      8.90 o 
 -17   7  16        0.82        4.13      4.14 o 
 -16   7  16        1.02        3.24      3.91 o 
 -15   7  16        2.40        7.94      3.14 o 
 -14   7  16        3.50        9.78      2.86 o 
 -13   7  16        0.07       -0.95      2.92 o 
 -12   7  16        0.07        1.46      2.59 o 
 -11   7  16       12.15       12.13      3.16 o 
 -10   7  16        3.17        3.50      2.87 o 
  -9   7  16       66.61       73.26      3.08 o 
  -8   7  16       19.07       13.76      2.58 o 
  -7   7  16      253.20      260.50      2.85 o 
  -6   7  16        0.18        0.31      2.14 o 
  -5   7  16       53.73       68.63      3.12 o 
  -4   7  16        0.14        2.14      2.75 o 
  -3   7  16       32.20       40.31      3.03 o 
  -2   7  16        0.26       -0.46      2.67 o 
  -1   7  16        7.11        3.49      2.51 o 
   0   7  16       18.35       23.60      3.23 o 
   1   7  16        0.18       -1.47      2.65 o 
   2   7  16        2.51        1.61      2.77 o 
   3   7  16        0.97       -3.01      3.01 o 
   4   7  16        3.07        0.45      8.01 o 
 -16   8  16        2.49        4.80      3.75 o 
 -15   8  16        1.33        6.37      4.07 o 
 -14   8  16        4.18        5.01      4.03 o 
 -13   8  16        5.78        6.16      3.71 o 
 -12   8  16       12.49       10.13      3.37 o 
 -11   8  16        0.26        2.03      2.65 o 
 -10   8  16       76.19       78.34      6.43 o 
  -9   8  16        0.74        4.44      3.30 o 
  -8   8  16       28.56       39.03      3.42 o 
  -7   8  16        1.18        0.57      3.36 o 
  -6   8  16       12.15       20.24      3.51 o 
  -5   8  16        0.81        5.77      3.15 o 
  -4   8  16       39.69       42.81      3.25 o 
  -3   8  16        2.51        0.48      3.17 o 
  -2   8  16        8.39        5.43      3.01 o 
  -1   8  16       11.01       12.86      2.93 o 
   0   8  16        1.66        0.19      3.25 o 
   1   8  16        1.66       -1.07      2.88 o 
   2   8  16        4.50       -1.15      4.96 o 
 -14   9  16        0.08        4.63      4.06 o 
 -13   9  16        7.71        2.82      3.74 o 
 -12   9  16        1.40       -4.20      4.20 o 
 -11   9  16        0.27        2.04      3.56 o 
 -10   9  16        8.73       16.45      3.25 o 
  -9   9  16       10.80       14.70      3.57 o 
  -8   9  16        0.18       -1.07      3.02 o 
  -7   9  16        0.05       12.94      4.81 o 
  -6   9  16        0.05        8.13      4.43 o 
  -5   9  16        3.54        6.08      3.80 o 
  -4   9  16        0.33       -1.92      3.81 o 
  -3   9  16       15.93       10.66      4.14 o 
  -2   9  16        3.36        2.43      5.40 o 
  -1   9  16        1.20        1.64      3.21 o 
   0   9  16        1.41        5.34      6.23 o 
   1   9  16        0.00        0.89      5.34 o 
 -12  10  16        1.52        2.67      8.90 o 
 -11  10  16        7.48        2.89      4.95 o 
 -10  10  16        4.18        9.17      3.82 o 
  -9  10  16        2.04       -0.21      3.95 o 
  -8  10  16        0.02        2.87      5.84 o 
  -7  10  16        0.01        2.29      3.25 o 
  -6  10  16        5.92       11.71      4.38 o 
  -5  10  16        0.51        1.22      4.09 o 
  -4  10  16        2.56       -1.08      4.52 o 
  -3  10  16        0.54       -2.67      7.57 o 
  -2  10  16        5.62        5.79      8.46 o 
 -21   1  17       51.08       65.62      4.57 o 
 -20   1  17        2.67        4.95      3.67 o 
 -19   1  17        2.95        2.97      2.96 o 
 -18   1  17        8.29        9.90      3.05 o 
 -17   1  17        0.55       -1.03      2.72 o 
 -16   1  17       38.31       39.41      2.78 o 
 -15   1  17       36.18       35.75      2.14 o 
 -14   1  17        2.06        8.76      1.94 o 
 -13   1  17      197.06      179.70      3.02 o 
 -12   1  17     1120.66     1089.49      9.41 o 
 -11   1  17       60.74       61.01      2.48 o 
 -10   1  17      716.60      691.26      6.36 o 
  -9   1  17      141.19      123.07      2.65 o 
  -8   1  17      641.53      611.57      9.92 o 
  -7   1  17       39.57       38.10      1.45 o 
  -6   1  17       40.35       28.17      1.93 o 
  -5   1  17       22.34       21.72      2.23 o 
  -4   1  17        2.16        3.83      1.76 o 
  -3   1  17      110.02      111.04      2.14 o 
  -2   1  17      455.23      449.25      6.10 o 
  -1   1  17        1.18        4.09      2.01 o 
   0   1  17        0.19        3.18      2.52 o 
   1   1  17       18.75       13.80      2.50 o 
   2   1  17        3.63        5.09      2.88 o 
   3   1  17        8.80        8.26      2.91 o 
   4   1  17       15.87       12.43      2.89 o 
   5   1  17        0.42       -3.01      3.13 o 
   6   1  17       31.28       31.46      3.45 o 
 -21   2  17        0.54        9.95      4.27 o 
 -20   2  17        3.61        4.75      3.10 o 
 -19   2  17        1.55        7.04      3.17 o 
 -18   2  17        0.43        2.37      3.08 o 
 -17   2  17        7.20        9.82      2.56 o 
 -16   2  17        1.49        2.91      2.41 o 
 -15   2  17        0.01        2.99      2.39 o 
 -14   2  17       50.38       46.49      2.20 o 
 -13   2  17       18.73       11.79      2.23 o 
 -12   2  17       45.94       38.61      2.15 o 
 -11   2  17       88.05       75.12      2.64 o 
 -10   2  17      232.58      205.40      5.11 o 
  -9   2  17       10.45        7.76      1.69 o 
  -8   2  17      149.48      123.56      2.26 o 
  -7   2  17       16.76       17.23      1.71 o 
  -6   2  17      506.44      475.88      4.38 o 
  -5   2  17       71.30       62.10      2.02 o 
  -4   2  17      743.84      711.67      8.75 o 
  -3   2  17        0.05       -1.44      1.78 o 
  -2   2  17       82.43       76.43      2.20 o 
  -1   2  17       24.74       29.55      2.30 o 
   0   2  17        2.31        3.56      2.18 o 
   1   2  17       10.98        9.29      2.46 o 
   2   2  17        2.85        0.24      2.83 o 
   3   2  17        3.49        3.17      2.64 o 
   4   2  17        4.20        2.66      2.79 o 
   5   2  17       23.61       21.25      3.06 o 
   6   2  17        2.96        5.12      4.87 o 
 -21   3  17        1.01        2.76      4.57 o 
 -20   3  17        0.60        8.41      3.20 o 
 -19   3  17        7.49        8.90      3.19 o 
 -18   3  17        2.41        5.17      2.88 o 
 -17   3  17        0.03        2.14      2.57 o 
 -16   3  17        0.96        3.71      2.44 o 
 -15   3  17        6.55        7.48      2.20 o 
 -14   3  17       17.23       18.51      2.85 o 
 -13   3  17        6.01        1.81      2.40 o 
 -12   3  17      287.54      244.14      5.76 o 
 -11   3  17      122.57      128.98      1.83 o 
 -10   3  17        1.55        4.56      1.55 o 
  -9   3  17        0.90        2.52      1.56 o 
  -8   3  17       37.50       26.50      1.81 o 
  -7   3  17        1.90        1.59      1.46 o 
  -6   3  17      131.67      119.85      3.36 o 
  -5   3  17      371.50      370.15      3.95 o 
  -4   3  17       54.37       53.73      2.12 o 
  -3   3  17      156.21      146.92      2.19 o 
  -2   3  17      120.94      122.91      2.17 o 
  -1   3  17       94.45       91.23      2.47 o 
   0   3  17        4.06        1.37      2.26 o 
   1   3  17        9.48       12.88      2.12 o 
   2   3  17       49.43       47.23      2.60 o 
   3   3  17        0.83       -1.10      2.86 o 
   4   3  17        1.30       -1.07      2.94 o 
   5   3  17        4.76        9.92      3.07 o 
   6   3  17        0.36       -4.90      4.90 o 
 -21   4  17        0.03        5.07      6.13 o 
 -20   4  17       12.22       16.09      3.18 o 
 -19   4  17        0.10        4.55      2.76 o 
 -18   4  17        0.59        6.37      3.12 o 
 -17   4  17       17.27       17.96      2.72 o 
 -16   4  17        0.92        1.07      2.67 o 
 -15   4  17       41.32       32.67      2.19 o 
 -14   4  17        2.89        6.30      2.17 o 
 -13   4  17       47.06       45.79      2.78 o 
 -12   4  17        3.80        3.70      2.30 o 
 -11   4  17        0.00        0.77      1.86 o 
 -10   4  17       28.78       20.12      1.49 o 
  -9   4  17      123.18       82.96      2.60 o 
  -8   4  17        0.74        5.77      1.80 o 
  -7   4  17       30.75       29.16      1.83 o 
  -6   4  17       63.38       52.54      1.85 o 
  -5   4  17        3.85        2.81      2.04 o 
  -4   4  17      136.09      126.96      2.23 o 
  -3   4  17       50.26       48.40      2.36 o 
  -2   4  17      118.06      117.15      2.11 o 
  -1   4  17       46.67       43.75      2.27 o 
   0   4  17       26.78       27.33      2.32 o 
   1   4  17       16.88       21.80      2.32 o 
   2   4  17        1.39        4.38      2.34 o 
   3   4  17       12.53       16.45      2.78 o 
   4   4  17        8.82       10.81      3.45 o 
   5   4  17        3.33        3.42      3.65 o 
 -20   5  17        0.28        5.02      4.75 o 
 -19   5  17       15.46       14.10      3.14 o 
 -18   5  17        7.40        8.66      3.05 o 
 -17   5  17        6.31        6.73      3.05 o 
 -16   5  17        0.02        2.19      2.76 o 
 -15   5  17       11.60        3.02      2.69 o 
 -14   5  17       11.27       16.23      2.01 o 
 -13   5  17        2.79        7.39      2.02 o 
 -12   5  17        3.98        5.10      2.11 o 
 -11   5  17       57.82       51.43      2.58 o 
 -10   5  17       46.71       35.57      2.19 o 
  -9   5  17      423.93      377.85      9.42 o 
  -8   5  17       39.69       43.18      1.99 o 
  -7   5  17       62.56       52.45      1.95 o 
  -6   5  17        0.89       -1.84      1.84 o 
  -5   5  17       41.52       37.16      2.43 o 
  -4   5  17       26.01       32.26      1.93 o 
  -3   5  17        7.45        6.33      2.06 o 
  -2   5  17       16.54       13.61      2.14 o 
  -1   5  17        0.55        1.61      2.21 o 
   0   5  17      167.42      181.28      3.10 o 
   1   5  17        2.27        7.85      2.53 o 
   2   5  17        1.23        8.10      2.49 o 
   3   5  17        1.27        7.19      2.92 o 
   4   5  17       20.95       22.36      4.66 o 
 -19   6  17        0.01       12.30      4.27 o 
 -18   6  17        1.77        4.60      3.16 o 
 -17   6  17        0.00       -2.42      3.01 o 
 -16   6  17       16.54       22.37      3.78 o 
 -15   6  17        7.50       13.09      2.98 o 
 -14   6  17       30.32       41.32      3.37 o 
 -13   6  17        0.18        5.18      2.24 o 
 -12   6  17       28.82       41.87      2.50 o 
 -11   6  17        1.33        3.60      2.34 o 
 -10   6  17       51.73       61.57      2.98 o 
  -9   6  17       34.50       26.92      2.36 o 
  -8   6  17        2.82        2.05      2.25 o 
  -7   6  17       12.48       11.17      2.24 o 
  -6   6  17       52.76       46.93      2.34 o 
  -5   6  17        0.29        1.29      2.54 o 
  -4   6  17        5.49        4.24      2.54 o 
  -3   6  17        6.69        7.30      2.15 o 
  -2   6  17        0.06        0.47      2.19 o 
  -1   6  17       30.00       42.23      2.64 o 
   0   6  17       54.12       57.41      2.76 o 
   1   6  17       63.96       78.14      2.84 o 
   2   6  17        0.12        0.15      2.62 o 
   3   6  17       10.84        7.12      3.92 o 
   4   6  17        0.98        3.34      5.66 o 
 -18   7  17        1.15       16.91      9.79 o 
 -17   7  17        0.42        1.87      4.40 o 
 -16   7  17        4.83        7.27      3.52 o 
 -15   7  17        3.98        4.85      3.07 o 
 -14   7  17        0.16       -0.56      3.08 o 
 -13   7  17        7.75        6.72      2.92 o 
 -12   7  17        2.90        6.38      2.73 o 
 -11   7  17       24.52       28.54      2.69 o 
 -10   7  17        0.01        0.81      3.12 o 
  -9   7  17       11.23       16.65      2.91 o 
  -8   7  17       91.07       79.50      2.51 o 
  -7   7  17       71.78       79.78      3.38 o 
  -6   7  17        0.58        1.06      2.56 o 
  -5   7  17        4.35        7.77      2.85 o 
  -4   7  17       11.96       10.89      2.89 o 
  -3   7  17        8.88        8.31      2.66 o 
  -2   7  17        1.34       -0.74      2.67 o 
  -1   7  17       41.34       50.61      3.26 o 
   0   7  17        0.98        2.81      2.96 o 
   1   7  17       26.05       30.31      2.74 o 
   2   7  17       14.86       10.32      2.58 o 
   3   7  17        1.99        1.05      5.32 o 
 -16   8  17        0.00        0.01      4.20 o 
 -15   8  17        0.32       -0.33      3.89 o 
 -14   8  17        0.50       -1.46      3.97 o 
 -13   8  17        0.86       -2.36      3.60 o 
 -12   8  17       11.29        6.96      2.95 o 
 -11   8  17        0.36        2.84      3.07 o 
 -10   8  17        1.40        6.74      3.42 o 
  -9   8  17        2.98        2.49      3.12 o 
  -8   8  17        5.10        6.92      3.39 o 
  -7   8  17       50.64       52.66      3.38 o 
  -6   8  17       13.86       21.70      2.92 o 
  -5   8  17        3.89        5.48      2.94 o 
  -4   8  17       28.43       29.74      3.13 o 
  -3   8  17       23.26       19.69      3.65 o 
  -2   8  17        0.53        0.58      2.71 o 
  -1   8  17        0.04        1.84      3.12 o 
   0   8  17        0.52        1.84      3.23 o 
   1   8  17        2.27        0.88      4.15 o 
 -14   9  17        1.12       -0.73      4.23 o 
 -13   9  17        0.32       -0.08      4.28 o 
 -12   9  17        1.78       -3.05      3.48 o 
 -11   9  17        1.54        2.79      3.56 o 
 -10   9  17        5.39       12.85      3.56 o 
  -9   9  17        9.19        8.30      3.51 o 
  -8   9  17        2.32        5.91      3.28 o 
  -7   9  17       56.09       71.00      4.69 o 
  -6   9  17        0.17        2.79      3.89 o 
  -5   9  17       12.27       13.25      3.71 o 
  -4   9  17        0.07       -1.23      4.34 o 
  -3   9  17        0.57       -3.79      3.79 o 
  -2   9  17        3.15        4.81      3.00 o 
  -1   9  17        0.78        6.23      5.34 o 
   0   9  17        0.27        3.56      6.23 o 
 -11  10  17       10.11       12.02      4.35 o 
 -10  10  17        6.92       11.30      3.88 o 
  -9  10  17        0.94        3.10      3.40 o 
  -8  10  17        1.95        5.34      3.97 o 
  -7  10  17        5.26       11.46      4.22 o 
  -6  10  17        0.13        6.48      4.00 o 
  -5  10  17        2.89        3.14      9.79 o 
  -4  10  17        1.46       -5.34      7.57 o 
  -3  10  17        0.10       -4.90      8.46 o 
 -21   0  18        1.03       -2.18      5.68 o 
 -20   0  18        4.53       -1.31      5.16 o 
 -19   0  18        1.71       -3.09      5.36 o 
 -18   0  18       17.32       17.32      4.73 o 
 -17   0  18        7.00        5.75      3.02 o 
 -16   0  18        8.99        5.69      2.92 o 
 -15   0  18       77.59       77.73      5.62 o 
 -14   0  18      170.80      162.52     11.50 o 
 -13   0  18     1498.33     1375.47      8.02 o 
 -12   0  18       19.73       17.93      2.06 o 
 -11   0  18      122.41       94.41      4.26 o 
 -10   0  18        7.32        3.01      1.83 o 
  -9   0  18      179.44      188.56      3.40 o 
  -8   0  18      885.86      940.52     15.54 o 
  -7   0  18      454.83      415.62     10.95 o 
  -6   0  18      659.10      660.80      7.34 o 
  -5   0  18      442.16      458.04      5.18 o 
  -4   0  18       21.57       20.97      2.60 o 
  -3   0  18      626.08      637.90      6.35 o 
  -2   0  18      251.76      213.39      3.05 o 
  -1   0  18        0.31        2.39      3.34 o 
   0   0  18      211.73      174.81     12.91 o 
   1   0  18        0.40        2.14      4.03 o 
   2   0  18       42.89       43.45      6.45 o 
   3   0  18       10.60       15.94      6.01 o 
   4   0  18        1.90        3.78      4.52 o 
   5   0  18        0.26        5.88      7.79 o 
 -21   1  18        0.20        3.14      3.75 o 
 -20   1  18        1.05        2.38      3.54 o 
 -19   1  18        0.02        3.47      3.14 o 
 -18   1  18        0.72       -0.15      2.81 o 
 -17   1  18        1.61        3.25      2.78 o 
 -16   1  18        6.46        9.25      2.64 o 
 -15   1  18       90.29       89.00      4.04 o 
 -14   1  18      404.81      382.21      7.16 o 
 -13   1  18        5.30        5.74      1.76 o 
 -12   1  18      159.11      151.77      3.47 o 
 -11   1  18       18.08       14.22      1.27 o 
 -10   1  18       35.29       35.90      2.86 o 
  -9   1  18      115.80      107.85      2.93 o 
  -8   1  18       75.25       76.67      2.60 o 
  -7   1  18       64.02       67.32      1.93 o 
  -6   1  18      264.60      242.95      4.33 o 
  -5   1  18      245.27      247.25      5.15 o 
  -4   1  18       89.94       99.65      2.27 o 
  -3   1  18       31.97       33.75      1.87 o 
  -2   1  18        0.18        3.09      2.08 o 
  -1   1  18       54.49       50.10      2.42 o 
   0   1  18        6.54        7.49      2.59 o 
   1   1  18        0.57        2.83      3.06 o 
   2   1  18        5.26        8.59      4.21 o 
   3   1  18        0.09       -0.07      3.43 o 
   4   1  18       16.94       12.54      4.35 o 
   5   1  18        0.00       -0.63      2.88 o 
   6   1  18        1.34        3.12      5.34 o 
 -21   2  18        3.52       11.22      4.99 o 
 -20   2  18       21.89       30.77      3.40 o 
 -19   2  18       20.16       23.87      3.19 o 
 -18   2  18       25.04       23.36      3.05 o 
 -17   2  18       25.38       30.17      2.66 o 
 -16   2  18        0.20        1.25      2.36 o 
 -15   2  18        0.01       -0.02      2.41 o 
 -14   2  18        5.75        2.06      2.27 o 
 -13   2  18      136.69      123.20      2.99 o 
 -12   2  18       37.86       34.54      2.11 o 
 -11   2  18      717.08      656.97     11.61 o 
 -10   2  18      462.35      449.88      7.21 o 
  -9   2  18      291.54      273.04      4.05 o 
  -8   2  18        9.45       10.50      1.68 o 
  -7   2  18        2.07        2.33      1.66 o 
  -6   2  18      219.89      191.36      3.44 o 
  -5   2  18       55.86       50.15      1.91 o 
  -4   2  18        2.86        0.07      1.86 o 
  -3   2  18       40.32       32.23      2.14 o 
  -2   2  18       14.27       12.86      2.29 o 
  -1   2  18        0.71       -0.32      2.20 o 
   0   2  18       17.24       16.33      2.29 o 
   1   2  18        0.07       -2.76      2.76 o 
   2   2  18        4.32        1.31      2.68 o 
   3   2  18        0.05       -1.61      2.57 o 
   4   2  18        7.71        5.62      2.96 o 
   5   2  18        6.75        9.37      4.05 o 
 -22   3  18        1.13        0.00      8.01 o 
 -21   3  18       14.12       25.44      3.35 o 
 -20   3  18       23.41       31.15      3.71 o 
 -19   3  18       22.21       20.94      3.09 o 
 -18   3  18        1.65        4.40      2.69 o 
 -17   3  18        9.65       11.73      2.62 o 
 -16   3  18       28.22       28.83      2.59 o 
 -15   3  18        6.99        5.49      2.37 o 
 -14   3  18        1.36       -1.25      2.37 o 
 -13   3  18       10.10        5.72      2.05 o 
 -12   3  18        8.44       11.91      1.86 o 
 -11   3  18       53.75       53.24      2.00 o 
 -10   3  18      122.10       93.44      2.24 o 
  -9   3  18       28.14       29.10      1.52 o 
  -8   3  18      109.17      106.55      2.43 o 
  -7   3  18      209.74      193.58      3.63 o 
  -6   3  18      328.67      313.97      5.10 o 
  -5   3  18      145.23      156.73      2.81 o 
  -4   3  18       87.41       87.45      2.31 o 
  -3   3  18       20.42       13.43      2.18 o 
  -2   3  18       54.00       58.27      2.48 o 
  -1   3  18        1.79       -0.35      2.22 o 
   0   3  18        1.16       -1.26      2.22 o 
   1   3  18        1.10        1.44      2.28 o 
   2   3  18       22.06       19.51      3.78 o 
   3   3  18        0.05       -0.03      2.87 o 
   4   3  18       29.49       30.82      3.01 o 
   5   3  18        0.16        3.58      4.36 o 
 -21   4  18       11.18       18.96      5.45 o 
 -20   4  18        2.81        9.37      3.22 o 
 -19   4  18        0.14       11.12      3.05 o 
 -18   4  18       13.79       13.63      2.81 o 
 -17   4  18        1.44        1.30      2.82 o 
 -16   4  18        0.05        0.39      2.39 o 
 -15   4  18        1.76       -1.45      2.16 o 
 -14   4  18        2.84        0.99      2.60 o 
 -13   4  18       24.08       24.69      2.25 o 
 -12   4  18       14.71       11.79      3.03 o 
 -11   4  18        6.65        5.06      1.76 o 
 -10   4  18      129.56      120.80      3.16 o 
  -9   4  18      645.12      610.82      5.52 o 
  -8   4  18       40.83       43.86      1.76 o 
  -7   4  18       56.10       56.65      1.77 o 
  -6   4  18        7.47        7.26      1.85 o 
  -5   4  18       66.15       61.77      2.30 o 
  -4   4  18       39.23       42.54      2.25 o 
  -3   4  18        1.00        1.24      2.01 o 
  -2   4  18        0.38        1.03      2.17 o 
  -1   4  18       10.45       10.88      2.17 o 
   0   4  18       86.08       94.34      2.59 o 
   1   4  18        8.39        7.52      2.37 o 
   2   4  18        5.58        9.88      2.57 o 
   3   4  18       23.09       27.59      2.81 o 
   4   4  18        4.95        7.63      3.64 o 
 -20   5  18        3.68       15.73      3.84 o 
 -19   5  18        0.12        5.32      4.05 o 
 -18   5  18        0.76        4.18      3.10 o 
 -17   5  18        8.03       10.53      2.90 o 
 -16   5  18        1.34        2.09      2.91 o 
 -15   5  18        5.12        6.03      2.34 o 
 -14   5  18        6.80        8.91      2.10 o 
 -13   5  18       13.23       16.23      2.44 o 
 -12   5  18       35.41       40.17      2.26 o 
 -11   5  18        0.01       -0.56      2.18 o 
 -10   5  18       79.79       90.57      2.36 o 
  -9   5  18       49.84       54.29      2.42 o 
  -8   5  18        0.01        1.26      1.82 o 
  -7   5  18        4.05        4.41      1.92 o 
  -6   5  18        2.64        2.45      2.45 o 
  -5   5  18        4.63        6.78      2.01 o 
  -4   5  18        0.03        1.91      2.09 o 
  -3   5  18        8.99       11.25      2.04 o 
  -2   5  18        0.19        2.09      2.13 o 
  -1   5  18        2.66        7.63      2.38 o 
   0   5  18        6.81        9.09      2.43 o 
   1   5  18        2.49        6.76      2.46 o 
   2   5  18       14.49       13.00      2.73 o 
   3   5  18       18.50       25.85      4.06 o 
   4   5  18        9.34       19.58      8.90 o 
 -19   6  18        3.55        8.55      3.28 o 
 -18   6  18        7.14       11.40      3.43 o 
 -17   6  18        3.93        9.85      3.19 o 
 -16   6  18       19.79       22.25      3.37 o 
 -15   6  18       32.94       33.49      2.86 o 
 -14   6  18        1.44        3.44      2.49 o 
 -13   6  18       32.53       32.30      2.54 o 
 -12   6  18        0.14        5.15      2.56 o 
 -11   6  18      175.96      179.60      2.91 o 
 -10   6  18      190.45      205.26      4.63 o 
  -9   6  18        5.04        0.36      2.20 o 
  -8   6  18        3.35        1.65      2.32 o 
  -7   6  18        0.89       -0.59      2.31 o 
  -6   6  18       10.84       10.91      2.56 o 
  -5   6  18        0.05        0.74      2.63 o 
  -4   6  18       12.54       14.19      2.50 o 
  -3   6  18       19.30       20.69      2.45 o 
  -2   6  18       28.19       41.73      2.66 o 
  -1   6  18        5.63        9.11      2.52 o 
   0   6  18      141.57      132.42      5.17 o 
   1   6  18       39.04       55.58      3.97 o 
   2   6  18       22.71       17.00      2.82 o 
   3   6  18        1.40        3.97      4.26 o 
 -18   7  18        0.70       16.02      7.57 o 
 -17   7  18        0.41        3.53      4.08 o 
 -16   7  18        2.73        6.58      3.27 o 
 -15   7  18        8.75        9.94      3.23 o 
 -14   7  18        5.05        6.14      2.94 o 
 -13   7  18        5.22       -0.21      3.01 o 
 -12   7  18        6.64        5.01      2.75 o 
 -11   7  18        0.25        2.81      3.00 o 
 -10   7  18        9.27        6.16      3.16 o 
  -9   7  18        1.29        7.74      2.93 o 
  -8   7  18       20.24       23.18      2.45 o 
  -7   7  18        3.87        3.06      2.53 o 
  -6   7  18        0.17        1.42      2.90 o 
  -5   7  18        2.00        2.91      2.95 o 
  -4   7  18        0.01       -0.27      2.91 o 
  -3   7  18        0.05       -0.46      2.90 o 
  -2   7  18        0.15       -0.47      2.86 o 
  -1   7  18        0.76        4.11      2.95 o 
   0   7  18        0.02        2.27      3.10 o 
   1   7  18       20.54       21.50      2.73 o 
   2   7  18        5.38        2.32      4.78 o 
 -16   8  18        0.23        1.70      3.99 o 
 -15   8  18        1.01       -4.06      4.23 o 
 -14   8  18        0.43       -3.67      4.51 o 
 -13   8  18        1.35        0.55      3.04 o 
 -12   8  18        0.27        1.94      2.90 o 
 -11   8  18        9.37       10.58      3.20 o 
 -10   8  18       14.48       15.00      3.25 o 
  -9   8  18        6.70        7.65      3.38 o 
  -8   8  18        0.37        6.40      2.96 o 
  -7   8  18        8.70       23.79      4.03 o 
  -6   8  18       40.07       53.34      4.25 o 
  -5   8  18       10.22       12.97      3.04 o 
  -4   8  18       10.42       15.48      3.06 o 
  -3   8  18        4.95        5.72      2.84 o 
  -2   8  18        1.85        2.07      3.19 o 
  -1   8  18        5.43        9.69      3.30 o 
   0   8  18        4.42        1.92      4.37 o 
   1   8  18        0.43        3.12      5.34 o 
 -14   9  18        0.25       -1.19      4.57 o 
 -13   9  18        0.29        0.03      4.34 o 
 -12   9  18       11.37       15.93      3.84 o 
 -11   9  18       16.20       33.23      3.78 o 
 -10   9  18       16.54       19.51      4.06 o 
  -9   9  18       29.28       35.73      3.86 o 
  -8   9  18       13.44       23.41      5.22 o 
  -7   9  18       37.97       48.06      5.27 o 
  -6   9  18        0.72        4.63      3.81 o 
  -5   9  18        0.92        1.58      4.44 o 
  -4   9  18        0.06        1.05      3.25 o 
  -3   9  18        1.67        0.94      3.81 o 
  -2   9  18        0.24        4.45      7.12 o 
 -11  10  18       10.08       17.56      4.91 o 
 -10  10  18        7.34        8.74      5.02 o 
  -9  10  18        2.98        7.15      4.22 o 
  -8  10  18        4.17        2.42      4.35 o 
  -7  10  18        2.46        2.01      4.87 o 
  -6  10  18        0.45        4.45      9.35 o 
  -5  10  18        0.23       -0.89      8.46 o 
 -22   1  19       27.37       64.97     11.13 o 
 -21   1  19        3.72        6.95      3.71 o 
 -20   1  19        7.31       10.09      3.54 o 
 -19   1  19       11.60       14.86      3.29 o 
 -18   1  19       15.29       12.80      3.07 o 
 -17   1  19        3.57        4.42      2.68 o 
 -16   1  19        1.40        7.14      2.42 o 
 -15   1  19        0.12        3.64      2.33 o 
 -14   1  19       50.51       46.30      2.78 o 
 -13   1  19        0.59        1.28      1.71 o 
 -12   1  19       13.87       11.01      1.56 o 
 -11   1  19       89.78       79.90      3.70 o 
 -10   1  19        2.43        6.31      1.47 o 
  -9   1  19      226.71      188.88      2.94 o 
  -8   1  19        0.00        0.14      1.78 o 
  -7   1  19      118.72      132.11      2.02 o 
  -6   1  19      299.73      289.58      6.93 o 
  -5   1  19       47.74       45.62      2.26 o 
  -4   1  19        7.91        7.33      1.96 o 
  -3   1  19        2.42        3.74      2.06 o 
  -2   1  19        7.27        7.46      2.14 o 
  -1   1  19        5.74        8.82      2.64 o 
   0   1  19       11.93       12.14      2.96 o 
   1   1  19       33.58       37.97      3.29 o 
   2   1  19       49.57       55.37      3.57 o 
   3   1  19        2.58        1.48      3.32 o 
   4   1  19        0.06       -3.04      3.95 o 
   5   1  19        3.51        0.68      4.05 o 
 -22   2  19       10.92       41.83     10.68 o 
 -21   2  19        0.98        8.86      3.40 o 
 -20   2  19        0.00        6.79      3.21 o 
 -19   2  19       18.48       23.88      3.88 o 
 -18   2  19        2.86        4.19      2.94 o 
 -17   2  19        0.67       -0.68      2.59 o 
 -16   2  19        3.85        4.76      2.41 o 
 -15   2  19        1.05       -1.39      2.30 o 
 -14   2  19       14.07       10.02      2.27 o 
 -13   2  19        4.49        1.51      2.17 o 
 -12   2  19       71.79       61.35      3.52 o 
 -11   2  19       52.87       53.62      2.91 o 
 -10   2  19       10.20        7.23      1.55 o 
  -9   2  19       56.55       40.69      1.47 o 
  -8   2  19        6.54        5.46      1.47 o 
  -7   2  19      127.68      107.32      2.31 o 
  -6   2  19       99.57       79.52      2.05 o 
  -5   2  19       96.39       94.29      2.54 o 
  -4   2  19       55.13       49.39      2.27 o 
  -3   2  19        1.55        0.95      2.05 o 
  -2   2  19       43.81       40.44      2.41 o 
  -1   2  19       10.70        7.05      2.34 o 
   0   2  19        8.67        8.84      2.75 o 
   1   2  19        3.22        7.85      3.21 o 
   2   2  19        9.53        8.96      2.75 o 
   3   2  19       15.46       14.57      2.90 o 
   4   2  19       19.38       19.60      3.18 o 
 -22   3  19       19.18       36.94      8.90 o 
 -21   3  19       20.71       29.72      3.14 o 
 -20   3  19        1.09       11.79      3.62 o 
 -19   3  19        1.79        8.45      3.74 o 
 -18   3  19        5.89        9.64      2.80 o 
 -17   3  19        4.91        5.79      2.61 o 
 -16   3  19        4.78        7.60      2.51 o 
 -15   3  19        2.19        2.20      2.33 o 
 -14   3  19        1.39       -2.00      2.97 o 
 -13   3  19       15.97       11.52      2.62 o 
 -12   3  19      117.75      119.88      2.90 o 
 -11   3  19       52.96       48.70      1.90 o 
 -10   3  19        0.07       -0.13      1.48 o 
  -9   3  19       89.61       64.59      1.67 o 
  -8   3  19      162.13      150.23      2.06 o 
  -7   3  19       37.37       34.15      1.86 o 
  -6   3  19      222.89      222.49      5.22 o 
  -5   3  19        2.35        1.90      2.16 o 
  -4   3  19        2.60        1.76      2.11 o 
  -3   3  19       11.33        8.56      2.40 o 
  -2   3  19       19.95       16.91      2.56 o 
  -1   3  19        0.04       -0.31      2.34 o 
   0   3  19        5.93        2.60      2.28 o 
   1   3  19        8.10        6.79      2.59 o 
   2   3  19       27.91       38.79      2.99 o 
   3   3  19       38.58       35.82      3.21 o 
   4   3  19       25.58       28.34      3.19 o 
 -21   4  19        6.44       18.02      5.76 o 
 -20   4  19        0.24        7.62      3.49 o 
 -19   4  19        4.39        5.60      3.23 o 
 -18   4  19        0.00       -0.35      2.80 o 
 -17   4  19        0.18        1.99      2.84 o 
 -16   4  19        8.30        5.83      2.42 o 
 -15   4  19        6.04        3.14      2.59 o 
 -14   4  19        6.32       11.15      2.84 o 
 -13   4  19       15.68       15.91      2.39 o 
 -12   4  19       83.94       87.26      2.59 o 
 -11   4  19       38.34       33.74      1.83 o 
 -10   4  19        1.06        3.27      1.79 o 
  -9   4  19        1.84        5.06      1.74 o 
  -8   4  19       10.83        7.35      1.88 o 
  -7   4  19        0.93        0.93      1.86 o 
  -6   4  19      100.82       82.90      3.16 o 
  -5   4  19        6.70        7.10      2.28 o 
  -4   4  19       73.24       67.19      2.16 o 
  -3   4  19        0.38       -1.44      2.10 o 
  -2   4  19       15.93       12.41      2.28 o 
  -1   4  19       10.28       11.31      2.48 o 
   0   4  19        4.22        5.02      2.48 o 
   1   4  19        5.47        5.84      2.42 o 
   2   4  19       28.63       26.40      2.91 o 
   3   4  19        6.62        9.90      3.08 o 
 -20   5  19        4.09       11.10      4.35 o 
 -19   5  19       24.68       29.51      3.12 o 
 -18   5  19        2.55        3.13      3.05 o 
 -17   5  19        1.77        3.28      3.05 o 
 -16   5  19        3.50        4.38      2.85 o 
 -15   5  19        0.07        1.63      2.07 o 
 -14   5  19       19.28       21.16      2.33 o 
 -13   5  19       12.75       16.91      2.88 o 
 -12   5  19       16.68       12.06      2.11 o 
 -11   5  19       53.23       44.15      2.54 o 
 -10   5  19        0.76        2.47      1.76 o 
  -9   5  19        1.23        2.53      2.00 o 
  -8   5  19       14.61       12.69      2.23 o 
  -7   5  19       10.97        6.38      2.24 o 
  -6   5  19        0.55        3.61      2.11 o 
  -5   5  19        0.79        1.37      2.07 o 
  -4   5  19       31.83       27.26      2.21 o 
  -3   5  19        0.02        2.60      2.13 o 
  -2   5  19       60.93       69.79      2.56 o 
  -1   5  19      174.84      177.97      3.38 o 
   0   5  19        1.24        0.25      2.62 o 
   1   5  19        1.01        1.00      2.56 o 
   2   5  19        7.23        5.72      2.76 o 
   3   5  19        1.04       11.57      8.01 o 
 -20   6  19        1.55        6.23      8.46 o 
 -19   6  19        4.89        9.27      3.66 o 
 -18   6  19        0.01        3.23      3.43 o 
 -17   6  19        3.55        6.90      3.56 o 
 -16   6  19       31.71       44.22      3.62 o 
 -15   6  19        0.50        2.04      3.03 o 
 -14   6  19        0.01        1.73      2.32 o 
 -13   6  19       30.11       40.01      2.77 o 
 -12   6  19        7.81       13.08      3.12 o 
 -11   6  19        6.06        7.81      2.62 o 
 -10   6  19       19.66       26.80      2.78 o 
  -9   6  19        4.01        5.05      2.33 o 
  -8   6  19       24.56       25.22      2.64 o 
  -7   6  19        1.19       -2.93      2.93 o 
  -6   6  19        6.51        6.91      2.63 o 
  -5   6  19       12.56       15.59      2.74 o 
  -4   6  19       31.03       30.34      3.58 o 
  -3   6  19        0.01        0.17      2.79 o 
  -2   6  19       16.13       24.72      2.61 o 
  -1   6  19        4.59       10.13      2.52 o 
   0   6  19       74.67       81.11      4.54 o 
   1   6  19        5.07        2.72      2.74 o 
   2   6  19        8.29        2.14      3.00 o 
 -18   7  19        8.68       25.37      8.90 o 
 -17   7  19        4.97       11.96      3.27 o 
 -16   7  19        2.12        1.92      3.39 o 
 -15   7  19        0.09        1.07      3.24 o 
 -14   7  19        0.09       -0.32      2.97 o 
 -13   7  19        5.24        5.62      3.09 o 
 -12   7  19       11.23        8.57      3.23 o 
 -11   7  19       60.06       67.46      3.60 o 
 -10   7  19       41.16       33.44      3.28 o 
  -9   7  19       90.76      107.14      4.23 o 
  -8   7  19       14.63       15.36      2.73 o 
  -7   7  19       25.30       42.80      4.49 o 
  -6   7  19       33.78       40.53      2.99 o 
  -5   7  19        3.34        5.74      2.91 o 
  -4   7  19       10.09       11.79      2.80 o 
  -3   7  19        1.24        2.21      2.94 o 
  -2   7  19        5.39        7.30      3.28 o 
  -1   7  19        2.79        7.45      3.21 o 
   0   7  19        0.38        3.07      2.85 o 
   1   7  19        5.35        0.63      4.50 o 
 -16   8  19        0.01        0.94      4.59 o 
 -15   8  19        3.63       -2.42      3.84 o 
 -14   8  19        4.95        5.05      3.21 o 
 -13   8  19        0.88        1.11      3.05 o 
 -12   8  19        1.32        1.56      3.13 o 
 -11   8  19        8.23        9.64      3.58 o 
 -10   8  19       16.49       14.11      3.21 o 
  -9   8  19       58.74       58.90      3.34 o 
  -8   8  19        2.27       13.03      3.17 o 
  -7   8  19        8.83       19.06      3.11 o 
  -6   8  19        2.10        4.32      3.10 o 
  -5   8  19        7.36       10.50      3.92 o 
  -4   8  19        1.00        0.60      3.19 o 
  -3   8  19        0.65        1.61      2.90 o 
  -2   8  19        3.65        3.05      3.25 o 
  -1   8  19        0.04       -2.35      4.85 o 
 -14   9  19        0.02        1.78      7.12 o 
 -13   9  19        9.78       12.25      4.08 o 
 -12   9  19       12.08       13.71      3.76 o 
 -11   9  19        6.45       12.59      3.48 o 
 -10   9  19        0.89       -1.36      3.67 o 
  -9   9  19        0.16       -1.26      4.30 o 
  -8   9  19       31.39       36.47      4.36 o 
  -7   9  19       15.54       22.86      4.03 o 
  -6   9  19        1.28        5.50      4.16 o 
  -5   9  19        3.56        5.94      4.47 o 
  -4   9  19        0.28        0.39      3.65 o 
 -11  10  19        2.94        7.57      7.57 o 
 -10  10  19        0.02        6.53      4.90 o 
  -9  10  19        2.39        0.89      7.12 o 
  -8  10  19        9.76       25.37      8.90 o 
 -21   0  20        1.03        0.40      6.70 o 
 -20   0  20       40.08       48.91      6.18 o 
 -19   0  20        0.61        3.43      3.97 o 
 -18   0  20       47.42       50.48      4.19 o 
 -17   0  20       71.94       70.02      3.90 o 
 -16   0  20      154.58      134.88      8.05 o 
 -15   0  20      123.88      106.82      3.98 o 
 -14   0  20        0.48       -0.74      3.06 o 
 -13   0  20       38.41       31.66      2.63 o 
 -12   0  20      309.05      266.75      5.39 o 
 -11   0  20        3.13        3.37      1.92 o 
 -10   0  20       25.45       25.95      3.66 o 
  -9   0  20       46.89       39.56      2.95 o 
  -8   0  20      139.56      120.01      3.53 o 
  -7   0  20      505.19      421.80     11.43 o 
  -6   0  20        1.51        2.23      3.20 o 
  -5   0  20      115.47      115.60      3.31 o 
  -4   0  20       80.86       85.72      3.03 o 
  -3   0  20      390.87      395.34      3.79 o 
  -2   0  20      244.75      230.25      6.68 o 
  -1   0  20      111.22      108.53      4.92 o 
   0   0  20        2.40        6.94      4.44 o 
   1   0  20        8.63       10.18      4.52 o 
   2   0  20        1.38        1.52      4.03 o 
   3   0  20        7.77        7.72      4.69 o 
   4   0  20        0.05       -1.78      6.68 o 
 -22   1  20        1.45       20.47     10.24 o 
 -21   1  20        0.55        1.15      3.34 o 
 -20   1  20        2.72        4.22      3.39 o 
 -19   1  20        6.72        4.18      2.90 o 
 -18   1  20        1.16        0.11      2.74 o 
 -17   1  20       32.54       36.94      2.84 o 
 -16   1  20        3.01       10.41      2.45 o 
 -15   1  20      280.61      266.88      8.78 o 
 -14   1  20       57.42       51.54      2.59 o 
 -13   1  20        3.68        1.65      1.76 o 
 -12   1  20        1.79        2.06      1.37 o 
 -11   1  20        1.63        0.63      1.35 o 
 -10   1  20       20.43       20.09      1.62 o 
  -9   1  20       20.96       16.20      1.73 o 
  -8   1  20      206.77      200.81      2.35 o 
  -7   1  20       54.06       62.47      2.30 o 
  -6   1  20      900.37      896.62     15.64 o 
  -5   1  20       61.44       74.26      2.46 o 
  -4   1  20       78.28       83.66      2.11 o 
  -3   1  20       57.84       51.96      2.20 o 
  -2   1  20        0.39        0.41      2.29 o 
  -1   1  20       15.51       15.08      2.78 o 
   0   1  20        3.21        2.37      3.36 o 
   1   1  20        8.43       14.29      3.19 o 
   2   1  20        0.30        0.83      3.48 o 
   3   1  20        0.38       -3.60      3.60 o 
   4   1  20        0.96        0.87      4.24 o 
 -22   2  20        3.18       20.03     10.68 o 
 -21   2  20        0.05        7.29      3.77 o 
 -20   2  20        4.87        7.14      3.20 o 
 -19   2  20        4.22        6.61      3.25 o 
 -18   2  20        0.39        3.46      2.97 o 
 -17   2  20        2.15        1.82      2.55 o 
 -16   2  20        0.83        1.87      2.47 o 
 -15   2  20       19.50       13.26      2.32 o 
 -14   2  20       18.11       18.19      2.42 o 
 -13   2  20        0.34        0.03      1.73 o 
 -12   2  20        0.95        1.97      1.72 o 
 -11   2  20      160.95      152.97      4.04 o 
 -10   2  20      124.67      109.62      2.74 o 
  -9   2  20      374.19      349.39      3.87 o 
  -8   2  20        3.11        0.57      1.86 o 
  -7   2  20       31.33       25.17      1.91 o 
  -6   2  20       62.85       56.51      2.32 o 
  -5   2  20        3.72        2.73      2.21 o 
  -4   2  20        0.32       -1.87      2.24 o 
  -3   2  20        4.29        1.91      2.41 o 
  -2   2  20        1.44        1.69      2.43 o 
  -1   2  20        4.49        4.11      2.88 o 
   0   2  20       31.78       29.90      3.22 o 
   1   2  20        0.02        0.45      3.70 o 
   2   2  20        0.06       -1.95      2.91 o 
   3   2  20        1.74        0.27      3.29 o 
   4   2  20        0.09       -3.56      6.68 o 
 -22   3  20        2.65        6.23      7.57 o 
 -21   3  20        1.61        6.65      3.31 o 
 -20   3  20        3.60        7.58      3.25 o 
 -19   3  20        0.17        1.49      3.09 o 
 -18   3  20       15.48       14.87      2.75 o 
 -17   3  20        0.59        1.34      2.54 o 
 -16   3  20       28.07       19.43      2.89 o 
 -15   3  20       32.13       34.57      3.29 o 
 -14   3  20       49.03       51.21      2.49 o 
 -13   3  20      202.29      199.10      5.11 o 
 -12   3  20       20.84       25.62      2.27 o 
 -11   3  20       45.29       33.95      2.03 o 
 -10   3  20      175.17      132.71      1.95 o 
  -9   3  20       13.07       13.43      1.64 o 
  -8   3  20        6.24        6.89      1.82 o 
  -7   3  20       17.73       15.11      2.06 o 
  -6   3  20        0.82        3.45      2.13 o 
  -5   3  20       42.88       44.28      2.15 o 
  -4   3  20       34.47       35.08      2.54 o 
  -3   3  20      106.77      108.18      2.91 o 
  -2   3  20        0.36        1.29      2.39 o 
  -1   3  20       20.01       19.58      2.77 o 
   0   3  20       18.44       20.79      2.87 o 
   1   3  20       22.44       30.30      3.13 o 
   2   3  20        1.18       -0.64      2.90 o 
   3   3  20        0.47        5.53      3.59 o 
 -21   4  20        0.89        7.41      4.87 o 
 -20   4  20       50.35       50.27      3.79 o 
 -19   4  20       15.75       15.48      3.03 o 
 -18   4  20       14.92       11.05      2.84 o 
 -17   4  20        8.70        8.69      3.17 o 
 -16   4  20       24.65       20.94      3.17 o 
 -15   4  20       12.42        9.87      2.30 o 
 -14   4  20        0.92        1.37      2.17 o 
 -13   4  20       20.06       20.04      2.15 o 
 -12   4  20       14.19       10.11      1.87 o 
 -11   4  20      308.49      299.90      4.16 o 
 -10   4  20       40.95       43.93      2.29 o 
  -9   4  20       32.85       37.97      1.88 o 
  -8   4  20        0.23        0.80      1.84 o 
  -7   4  20       38.94       39.56      2.11 o 
  -6   4  20       12.36       12.26      2.24 o 
  -5   4  20       62.80       61.92      2.38 o 
  -4   4  20        0.51        0.49      2.08 o 
  -3   4  20        3.77        4.08      2.31 o 
  -2   4  20        3.97        4.51      2.37 o 
  -1   4  20        0.04        0.33      2.41 o 
   0   4  20       13.00       12.33      2.50 o 
   1   4  20        0.01        1.34      2.89 o 
   2   4  20       34.06       34.17      3.19 o 
   3   4  20        0.74        4.90      6.68 o 
 -20   5  20        1.47        7.97      3.34 o 
 -19   5  20        9.98       12.38      3.13 o 
 -18   5  20        0.65        3.11      2.99 o 
 -17   5  20        7.29        5.68      2.91 o 
 -16   5  20       11.70       14.88      2.68 o 
 -15   5  20       12.41       16.86      3.61 o 
 -14   5  20        5.02        5.75      2.38 o 
 -13   5  20       13.01       10.87      2.45 o 
 -12   5  20        4.49        2.90      2.04 o 
 -11   5  20        0.43        0.79      2.35 o 
 -10   5  20       48.85       52.16      3.12 o 
  -9   5  20        4.45        1.57      1.95 o 
  -8   5  20       75.29       82.78      2.27 o 
  -7   5  20        7.33        8.61      2.30 o 
  -6   5  20       15.12       22.59      2.39 o 
  -5   5  20       14.68       16.31      2.11 o 
  -4   5  20        6.65        4.62      2.27 o 
  -3   5  20       45.38       49.82      2.54 o 
  -2   5  20        0.21        3.64      2.45 o 
  -1   5  20        0.35        2.14      2.60 o 
   0   5  20        0.09        0.79      2.56 o 
   1   5  20        2.26       -1.67      2.57 o 
   2   5  20        0.00        0.34      4.81 o 
 -20   6  20       28.08       35.60      7.57 o 
 -19   6  20        0.08        4.01      3.81 o 
 -18   6  20       10.35       17.17      3.61 o 
 -17   6  20        0.39        1.70      2.91 o 
 -16   6  20       31.04       40.66      3.42 o 
 -15   6  20        2.97        6.71      2.81 o 
 -14   6  20       20.20       26.45      2.75 o 
 -13   6  20       14.60       15.08      2.68 o 
 -12   6  20        0.27       -1.05      2.89 o 
 -11   6  20        0.24       -2.78      2.78 o 
 -10   6  20       34.77       29.46      2.64 o 
  -9   6  20      123.65      132.25      4.44 o 
  -8   6  20       10.51       15.19      2.89 o 
  -7   6  20       21.59       29.04      3.77 o 
  -6   6  20        9.01        9.45      2.68 o 
  -5   6  20       18.98       23.11      2.71 o 
  -4   6  20       21.00       20.19      2.65 o 
  -3   6  20       15.33       15.68      2.83 o 
  -2   6  20        0.27        4.36      2.74 o 
  -1   6  20        2.33       11.78      2.60 o 
   0   6  20        2.40        5.12      2.74 o 
   1   6  20        0.23        3.81      3.48 o 
 -18   7  20        0.43        8.97      6.08 o 
 -17   7  20        2.83        2.93      3.25 o 
 -16   7  20        3.47        1.01      3.27 o 
 -15   7  20        0.03       -1.04      3.48 o 
 -14   7  20        1.13        7.17      2.90 o 
 -13   7  20       12.04        9.34      3.09 o 
 -12   7  20        1.79        3.69      3.14 o 
 -11   7  20        0.15        3.21      3.37 o 
 -10   7  20       33.88       37.38      3.03 o 
  -9   7  20       36.02       41.45      3.56 o 
  -8   7  20        4.64        9.70      3.29 o 
  -7   7  20       28.21       35.84      2.80 o 
  -6   7  20        3.68        5.74      3.25 o 
  -5   7  20       10.26        9.92      2.97 o 
  -4   7  20        0.06        0.80      3.48 o 
  -3   7  20        6.78        8.30      3.18 o 
  -2   7  20        3.60        7.67      3.02 o 
  -1   7  20       34.45       42.04      3.22 o 
   0   7  20        0.01       -2.58      3.90 o 
 -16   8  20        0.30       -0.16      5.18 o 
 -15   8  20        1.67       -0.86      3.85 o 
 -14   8  20        0.01        4.52      3.27 o 
 -13   8  20        1.21        3.43      3.37 o 
 -12   8  20        5.74        7.95      3.97 o 
 -11   8  20        1.67        3.53      3.41 o 
 -10   8  20       45.23       36.49      3.34 o 
  -9   8  20       25.39       23.02      4.40 o 
  -8   8  20        0.48        5.68      3.33 o 
  -7   8  20        7.92       11.36      3.17 o 
  -6   8  20        7.81        9.81      3.05 o 
  -5   8  20        0.31        1.72      3.00 o 
  -4   8  20        6.59        9.70      3.14 o 
  -3   8  20        0.57        2.36      3.20 o 
  -2   8  20        0.69        3.12      6.68 o 
 -14   9  20        0.24        6.23      8.90 o 
 -13   9  20        7.04       11.19      4.95 o 
 -12   9  20        8.00       11.44      3.59 o 
 -11   9  20        1.38        4.83      3.25 o 
 -10   9  20        9.16        6.42      4.00 o 
  -9   9  20        0.03       10.61      3.92 o 
  -8   9  20        4.98       18.84      6.53 o 
  -7   9  20        0.07        4.10      4.28 o 
  -6   9  20        1.18        6.33      3.41 o 
  -5   9  20        1.24       -0.72      8.46 o 
 -22   1  21        0.25        6.23      4.76 o 
 -21   1  21        0.00        2.81      3.51 o 
 -20   1  21        0.75        8.07      3.27 o 
 -19   1  21       36.82       38.47      2.99 o 
 -18   1  21       33.26       41.93      3.72 o 
 -17   1  21       16.83       21.74      2.52 o 
 -16   1  21        1.79        7.13      2.57 o 
 -15   1  21       17.98       16.43      2.54 o 
 -14   1  21        1.41       -2.17      2.17 o 
 -13   1  21        0.07       -1.94      1.94 o 
 -12   1  21       23.51       25.75      2.68 o 
 -11   1  21       52.27       44.67      1.81 o 
 -10   1  21      163.26      135.83      1.86 o 
  -9   1  21       51.75       35.87      2.32 o 
  -8   1  21      510.91      451.28      4.34 o 
  -7   1  21        1.26        2.74      2.43 o 
  -6   1  21      256.31      250.65      6.21 o 
  -5   1  21       11.78       11.20      2.09 o 
  -4   1  21       69.89       70.32      2.39 o 
  -3   1  21        0.64        1.05      2.52 o 
  -2   1  21       21.28       16.34      2.92 o 
  -1   1  21       20.32       26.18      3.77 o 
   0   1  21       20.47       17.64      3.78 o 
   1   1  21        6.85        8.27      3.55 o 
   2   1  21       14.69       15.25      3.16 o 
   3   1  21        0.31        1.23      3.95 o 
 -22   2  21        0.14       -0.45      9.79 o 
 -21   2  21        3.91        7.95      3.83 o 
 -20   2  21        2.31        5.59      3.20 o 
 -19   2  21        0.21        2.50      3.02 o 
 -18   2  21        0.75        1.38      3.10 o 
 -17   2  21        2.63        7.72      2.70 o 
 -16   2  21       22.04       21.42      2.70 o 
 -15   2  21        4.19        3.77      2.43 o 
 -14   2  21       69.99       63.15      2.30 o 
 -13   2  21        3.69        4.86      1.75 o 
 -12   2  21        1.06        0.88      1.47 o 
 -11   2  21        0.93        1.37      1.48 o 
 -10   2  21        0.74        3.68      1.76 o 
  -9   2  21        2.20        0.75      1.84 o 
  -8   2  21       15.50       13.29      1.91 o 
  -7   2  21       42.78       35.14      2.31 o 
  -6   2  21        1.09       -2.05      2.26 o 
  -5   2  21        6.78        2.98      2.30 o 
  -4   2  21        3.39        0.68      2.54 o 
  -3   2  21       16.15       15.32      2.54 o 
  -2   2  21        9.53        8.17      2.52 o 
  -1   2  21        0.04        1.29      3.14 o 
   0   2  21        0.50       -0.94      3.21 o 
   1   2  21        3.04        3.54      3.39 o 
   2   2  21       52.35       52.50      3.69 o 
   3   2  21        0.67        0.45      7.12 o 
 -22   3  21        2.51        6.37      6.52 o 
 -21   3  21        0.59        2.20      3.24 o 
 -20   3  21        1.26        6.50      3.16 o 
 -19   3  21        0.52        2.62      3.25 o 
 -18   3  21       21.10       16.72      2.88 o 
 -17   3  21        0.82       -0.38      3.35 o 
 -16   3  21        1.68       -2.58      2.58 o 
 -15   3  21       22.00       21.53      2.46 o 
 -14   3  21       21.60       23.85      2.18 o 
 -13   3  21        0.54        2.51      1.87 o 
 -12   3  21        0.06        0.02      1.81 o 
 -11   3  21        4.83        3.69      1.50 o 
 -10   3  21        0.11       -0.10      1.68 o 
  -9   3  21       25.50       22.95      1.91 o 
  -8   3  21       34.54       30.62      2.11 o 
  -7   3  21        1.94       -0.57      2.14 o 
  -6   3  21        3.89        3.11      2.40 o 
  -5   3  21        2.66        2.81      2.62 o 
  -4   3  21        4.05        3.53      2.59 o 
  -3   3  21       16.01       13.27      2.65 o 
  -2   3  21        0.31       -0.32      2.68 o 
  -1   3  21        4.49        0.47      3.02 o 
   0   3  21        0.48       -0.24      2.96 o 
   1   3  21        9.89       10.82      3.28 o 
   2   3  21       19.18       22.56      3.39 o 
   3   3  21       38.02       39.16      5.79 o 
 -21   4  21        1.17        1.48      4.88 o 
 -20   4  21        2.50        6.56      3.52 o 
 -19   4  21        3.92        5.08      2.94 o 
 -18   4  21        2.53        1.62      2.79 o 
 -17   4  21        4.10        2.60      2.45 o 
 -16   4  21        8.27        8.16      3.34 o 
 -15   4  21       14.61       15.56      2.35 o 
 -14   4  21        0.33        2.39      2.32 o 
 -13   4  21       67.03       67.58      2.23 o 
 -12   4  21        0.01        0.69      2.25 o 
 -11   4  21       69.05       74.03      3.94 o 
 -10   4  21        1.02        1.78      1.94 o 
  -9   4  21       18.63       19.32      2.10 o 
  -8   4  21        3.06        0.55      2.07 o 
  -7   4  21        8.61       11.07      2.25 o 
  -6   4  21       13.33       12.32      2.28 o 
  -5   4  21        0.82       -0.70      2.30 o 
  -4   4  21        8.22        3.60      2.54 o 
  -3   4  21       13.33       10.40      2.67 o 
  -2   4  21        0.83       -0.70      2.66 o 
  -1   4  21        0.00        0.01      2.63 o 
   0   4  21        2.21        1.59      2.74 o 
   1   4  21        6.58        7.78      2.95 o 
   2   4  21        6.36        8.90      6.68 o 
 -20   5  21       11.79       10.00      3.32 o 
 -19   5  21        0.18        1.48      3.41 o 
 -18   5  21        5.03        5.82      2.89 o 
 -17   5  21        1.83        3.51      3.16 o 
 -16   5  21        0.28        5.05      2.96 o 
 -15   5  21        2.77        3.51      2.64 o 
 -14   5  21        0.03       -0.05      2.49 o 
 -13   5  21        1.35       -0.28      2.35 o 
 -12   5  21       76.89       66.47      2.54 o 
 -11   5  21       57.30       60.63      2.18 o 
 -10   5  21        5.95        5.99      1.96 o 
  -9   5  21       10.04        9.72      1.93 o 
  -8   5  21        0.38       -0.62      2.32 o 
  -7   5  21        9.59       11.39      2.48 o 
  -6   5  21        9.63        8.75      2.37 o 
  -5   5  21        2.14        0.47      2.26 o 
  -4   5  21        3.24        2.84      2.37 o 
  -3   5  21        0.00        0.33      2.88 o 
  -2   5  21        9.98       10.12      2.83 o 
  -1   5  21        0.04       -0.50      2.45 o 
   0   5  21        0.25        0.40      2.54 o 
   1   5  21        0.01        0.29      3.89 o 
 -19   6  21       10.41       13.69      3.36 o 
 -18   6  21        0.71        5.63      3.36 o 
 -17   6  21        0.66        2.29      3.05 o 
 -16   6  21       17.17       25.48      3.64 o 
 -15   6  21        0.09        5.13      2.70 o 
 -14   6  21       15.95       19.46      2.75 o 
 -13   6  21        5.86        6.87      2.75 o 
 -12   6  21       19.22       14.97      2.92 o 
 -11   6  21        0.17       -1.71      2.79 o 
 -10   6  21        1.98        1.84      2.68 o 
  -9   6  21        1.33       -0.89      2.46 o 
  -8   6  21        7.03        6.07      2.43 o 
  -7   6  21        0.33        5.02      3.30 o 
  -6   6  21        3.34        4.20      2.57 o 
  -5   6  21       26.84       31.27      2.67 o 
  -4   6  21       21.84       18.85      2.69 o 
  -3   6  21        9.80        7.85      3.26 o 
  -2   6  21        2.20        5.18      2.87 o 
  -1   6  21        0.03        3.17      2.56 o 
   0   6  21        0.54        3.84      3.36 o 
 -18   7  21        0.52        4.45      7.57 o 
 -17   7  21        1.93       -2.69      3.52 o 
 -16   7  21        7.81       10.53      3.30 o 
 -15   7  21        6.28       12.30      3.45 o 
 -14   7  21        7.64       12.70      3.23 o 
 -13   7  21        5.46        6.95      3.20 o 
 -12   7  21        8.63        6.61      3.30 o 
 -11   7  21        4.15        0.93      3.23 o 
 -10   7  21       11.35        7.58      3.34 o 
  -9   7  21        5.93        3.53      3.05 o 
  -8   7  21       23.95       28.44      2.85 o 
  -7   7  21        3.71       10.81      2.92 o 
  -6   7  21        4.28        5.40      3.05 o 
  -5   7  21        3.58        3.83      2.85 o 
  -4   7  21        4.72        7.18      2.52 o 
  -3   7  21        6.83       14.38      3.26 o 
  -2   7  21       30.03       31.67      3.06 o 
  -1   7  21       25.76       26.06      5.45 o 
 -16   8  21        0.18       -6.23      7.12 o 
 -15   8  21        5.45        7.04      3.14 o 
 -14   8  21       10.57        9.92      3.66 o 
 -13   8  21        9.97       13.79      2.91 o 
 -12   8  21        7.84       11.31      3.47 o 
 -11   8  21       14.75       13.35      3.96 o 
 -10   8  21        8.67        6.29      3.99 o 
  -9   8  21        4.20        6.42      4.16 o 
  -8   8  21       30.63       35.40      3.69 o 
  -7   8  21        0.74        1.54      3.59 o 
  -6   8  21        1.54        2.26      2.89 o 
  -5   8  21        0.30       -1.56      3.23 o 
  -4   8  21        1.48        3.84      3.01 o 
 -14   9  21        4.76        0.89      6.68 o 
 -13   9  21       29.94       31.17      5.87 o 
 -12   9  21        8.26       11.94      3.92 o 
 -11   9  21       11.91       20.19      4.43 o 
 -10   9  21        6.57       11.75      4.10 o 
  -9   9  21        0.71        9.88      4.07 o 
  -8   9  21        4.74       11.26      3.75 o 
  -7   9  21        0.68        6.05      4.10 o 
  -6   9  21        0.24        6.68      6.23 o 
 -22   0  22        9.83       22.28      9.57 o 
 -21   0  22        5.09        6.45      5.05 o 
 -20   0  22        0.22       10.01      6.34 o 
 -19   0  22       41.82       55.83      4.37 o 
 -18   0  22        1.74        5.94      3.92 o 
 -17   0  22        3.43        9.39      3.01 o 
 -16   0  22        1.62        1.32      3.36 o 
 -15   0  22        0.42       -2.27      3.02 o 
 -14   0  22        2.35       -1.55      4.05 o 
 -13   0  22      179.13      169.15      3.08 o 
 -12   0  22       13.66       12.65      2.87 o 
 -11   0  22       13.52       19.09      2.41 o 
 -10   0  22      490.04      444.37      7.60 o 
  -9   0  22       67.14       78.08      5.83 o 
  -8   0  22       77.53       80.55      3.64 o 
  -7   0  22      595.35      596.10      6.13 o 
  -6   0  22      358.08      353.76      7.56 o 
  -5   0  22       55.77       64.94      3.05 o 
  -4   0  22       30.60       36.60      4.49 o 
  -3   0  22       33.01       31.92      3.60 o 
  -2   0  22       16.93       24.16      5.24 o 
  -1   0  22       50.63       57.28      7.34 o 
   0   0  22       44.78       41.46      8.23 o 
   1   0  22        2.28        1.74      4.85 o 
   2   0  22        0.92       -1.78      5.34 o 
 -22   1  22        1.60        1.94      4.63 o 
 -21   1  22        2.24        4.11      3.72 o 
 -20   1  22       26.31       32.25      3.27 o 
 -19   1  22        1.96        6.17      2.77 o 
 -18   1  22        2.76        3.64      2.66 o 
 -17   1  22       67.95       74.14      3.14 o 
 -16   1  22        4.11        4.33      2.56 o 
 -15   1  22      125.80      120.22      2.93 o 
 -14   1  22        5.47        1.95      2.38 o 
 -13   1  22       38.86       34.16      2.03 o 
 -12   1  22        0.12        2.34      1.68 o 
 -11   1  22        5.89        4.74      1.75 o 
 -10   1  22        2.01       -0.45      1.90 o 
  -9   1  22       42.27       36.01      2.25 o 
  -8   1  22      226.13      237.36      3.88 o 
  -7   1  22       42.35       45.45      2.35 o 
  -6   1  22      155.40      155.84      3.34 o 
  -5   1  22        9.82       11.43      2.33 o 
  -4   1  22        0.92        4.14      2.25 o 
  -3   1  22        3.85        6.61      2.96 o 
  -2   1  22        0.02        3.94      3.25 o 
  -1   1  22        1.03        3.48      3.53 o 
   0   1  22        0.34        0.23      3.52 o 
   1   1  22        1.62       -0.48      3.84 o 
   2   1  22        1.58       -0.89      4.72 o 
 -22   2  22        0.37       -6.19      6.68 o 
 -21   2  22       10.65       14.84      3.25 o 
 -20   2  22       11.50       11.40      2.93 o 
 -19   2  22        1.64        1.02      2.95 o 
 -18   2  22        0.07       -0.03      2.99 o 
 -17   2  22       77.03       78.53      4.08 o 
 -16   2  22       49.16       39.02      2.64 o 
 -15   2  22       62.65       57.33      2.49 o 
 -14   2  22        3.99        5.28      2.62 o 
 -13   2  22        1.01        1.63      2.03 o 
 -12   2  22      290.38      267.25      2.83 o 
 -11   2  22       67.87       69.85      2.36 o 
 -10   2  22        6.05        4.07      1.77 o 
  -9   2  22       28.91       27.14      1.97 o 
  -8   2  22       43.09       33.55      2.23 o 
  -7   2  22        0.46       -1.63      2.30 o 
  -6   2  22        3.60        0.09      2.32 o 
  -5   2  22       19.27       18.45      2.37 o 
  -4   2  22        0.36       -0.49      2.52 o 
  -3   2  22       84.23       82.24      2.88 o 
  -2   2  22        6.48        4.57      3.24 o 
  -1   2  22        7.85        9.53      3.52 o 
   0   2  22       23.91       27.23      3.37 o 
   1   2  22        2.33        2.38      3.46 o 
   2   2  22       18.57       23.14      6.68 o 
 -22   3  22        0.25       -3.39      6.63 o 
 -21   3  22        2.04        4.62      3.27 o 
 -20   3  22        3.01        3.82      3.55 o 
 -19   3  22        1.07        2.22      3.28 o 
 -18   3  22       14.82       18.82      4.27 o 
 -17   3  22        0.28       -1.98      3.41 o 
 -16   3  22        1.46        1.02      2.56 o 
 -15   3  22       40.43       42.63      2.72 o 
 -14   3  22       29.00       23.71      2.21 o 
 -13   3  22        1.20        1.03      1.92 o 
 -12   3  22       51.91       53.62      2.67 o 
 -11   3  22        1.34        3.03      2.09 o 
 -10   3  22       40.62       42.55      3.34 o 
  -9   3  22        2.64       -0.45      2.01 o 
  -8   3  22        1.73       -2.05      2.05 o 
  -7   3  22       26.02       24.54      2.43 o 
  -6   3  22       66.95       68.05      2.59 o 
  -5   3  22        0.33       -2.59      2.59 o 
  -4   3  22        2.02        0.20      2.64 o 
  -3   3  22        0.71       -2.28      2.73 o 
  -2   3  22       17.37       15.85      2.92 o 
  -1   3  22        0.07        0.23      2.99 o 
   0   3  22       18.93       15.44      3.06 o 
   1   3  22        2.97        2.70      3.27 o 
 -21   4  22        9.61        8.81      4.76 o 
 -20   4  22        0.55       -1.92      3.22 o 
 -19   4  22        0.46       -2.80      2.80 o 
 -18   4  22       23.66       26.65      4.98 o 
 -17   4  22        6.16        8.00      3.76 o 
 -16   4  22       41.90       47.00      5.39 o 
 -15   4  22        2.00        6.20      2.54 o 
 -14   4  22       15.96       16.01      2.41 o 
 -13   4  22        4.21        7.96      2.05 o 
 -12   4  22       58.15       54.66      2.12 o 
 -11   4  22       14.80       19.94      2.38 o 
 -10   4  22       37.79       31.29      2.09 o 
  -9   4  22       23.93       24.67      2.16 o 
  -8   4  22        3.30        1.46      2.20 o 
  -7   4  22       10.73       13.11      2.38 o 
  -6   4  22        2.64        0.67      2.66 o 
  -5   4  22       15.85       17.58      2.78 o 
  -4   4  22        1.63        0.90      2.60 o 
  -3   4  22       52.78       54.48      2.82 o 
  -2   4  22        0.21        0.69      2.64 o 
  -1   4  22        0.27       -1.51      3.14 o 
   0   4  22        0.03       -0.77      3.07 o 
   1   4  22        2.12        0.45      5.79 o 
 -20   5  22        0.01        0.74      3.17 o 
 -19   5  22        0.28       -1.78      3.40 o 
 -18   5  22        5.66        5.97      3.19 o 
 -17   5  22        0.23        3.70      2.80 o 
 -16   5  22       26.82       34.73      2.82 o 
 -15   5  22        0.45       -0.16      2.67 o 
 -14   5  22        5.10        5.53      2.45 o 
 -13   5  22        6.23        5.81      2.55 o 
 -12   5  22        5.81        8.79      2.99 o 
 -11   5  22       11.91       12.07      2.41 o 
 -10   5  22        0.06        0.64      1.89 o 
  -9   5  22        2.16        0.62      2.25 o 
  -8   5  22       23.88       26.52      2.42 o 
  -7   5  22       65.30       68.44      2.67 o 
  -6   5  22       13.60       12.23      2.53 o 
  -5   5  22        0.69        1.06      2.86 o 
  -4   5  22        0.41       -1.22      2.71 o 
  -3   5  22        0.22        1.54      2.88 o 
  -2   5  22        1.35       -0.22      2.74 o 
  -1   5  22        0.16       -0.07      2.75 o 
   0   5  22        0.02       -2.14      4.52 o 
 -19   6  22        5.62        5.76      3.73 o 
 -18   6  22        1.84       -0.13      3.00 o 
 -17   6  22        1.60        1.04      4.18 o 
 -16   6  22        8.82       14.27      3.01 o 
 -15   6  22        9.14       12.21      2.80 o 
 -14   6  22        5.95       12.74      2.82 o 
 -13   6  22        9.80        8.62      3.87 o 
 -12   6  22        0.03       -2.95      2.95 o 
 -11   6  22        6.41        4.08      3.17 o 
 -10   6  22        3.01        3.40      2.77 o 
  -9   6  22       26.14       24.51      2.65 o 
  -8   6  22       18.34       22.33      3.82 o 
  -7   6  22       81.85       92.65      2.87 o 
  -6   6  22        5.45        4.49      2.64 o 
  -5   6  22        8.98        9.65      2.80 o 
  -4   6  22        2.57        4.21      2.87 o 
  -3   6  22        4.43        2.58      3.14 o 
  -2   6  22        0.49        1.09      2.89 o 
  -1   6  22        0.41       -0.02      3.86 o 
   0   6  22        0.11       -4.01      6.23 o 
 -18   7  22        4.46        7.12      8.46 o 
 -17   7  22        0.47        1.00      3.25 o 
 -16   7  22        0.13        5.45      2.98 o 
 -15   7  22        6.46       13.25      2.87 o 
 -14   7  22        0.47        5.17      3.10 o 
 -13   7  22       13.11       16.39      3.25 o 
 -12   7  22        0.15       -3.86      3.89 o 
 -11   7  22        0.46       -3.52      3.52 o 
 -10   7  22        1.32       -2.95      2.95 o 
  -9   7  22       15.10       16.17      2.99 o 
  -8   7  22        0.80        5.46      3.98 o 
  -7   7  22        0.38        2.31      2.71 o 
  -6   7  22        2.02        0.82      2.84 o 
  -5   7  22        8.24        8.00      3.03 o 
  -4   7  22        0.08       -0.54      3.36 o 
  -3   7  22        0.87        0.82      3.07 o 
 -16   8  22        0.95       -4.96      4.96 o 
 -15   8  22        0.14       -1.06      4.01 o 
 -14   8  22        1.34        3.14      3.42 o 
 -13   8  22        4.77       11.71      3.06 o 
 -12   8  22       25.41       27.39      4.14 o 
 -11   8  22        0.60       -1.32      4.84 o 
 -10   8  22        0.14        0.97      4.79 o 
  -9   8  22        2.61        4.30      4.44 o 
  -8   8  22        3.90        7.38      3.35 o 
  -7   8  22        0.38        0.36      3.03 o 
  -6   8  22        1.12       -2.19      3.00 o 
  -5   8  22        9.29        8.63      3.57 o 
  -4   8  22        3.28       -7.57      7.57 o 
 -12   9  22        0.63       10.63      4.50 o 
 -11   9  22       11.02       14.05      5.56 o 
 -10   9  22       16.17       21.53     10.01 o 
  -9   9  22        2.23        4.45      8.46 o 
  -7   9  22        4.69        4.90      5.34 o 
 -22   1  23        0.08        4.66      4.54 o 
 -21   1  23        1.40        8.17      3.44 o 
 -20   1  23       19.30       29.17      3.96 o 
 -19   1  23       22.12       25.27      2.79 o 
 -18   1  23       20.07       17.52      2.64 o 
 -17   1  23       26.56       34.63      2.83 o 
 -16   1  23        2.17        0.58      2.60 o 
 -15   1  23        5.48        1.51      3.33 o 
 -14   1  23        4.43        4.41      2.29 o 
 -13   1  23        9.41       10.55      3.08 o 
 -12   1  23        7.70        8.37      1.78 o 
 -11   1  23        1.78        0.71      1.87 o 
 -10   1  23        8.26        4.41      2.08 o 
  -9   1  23       35.49       33.66      2.44 o 
  -8   1  23      283.56      288.59      3.21 o 
  -7   1  23       22.54       23.22      2.32 o 
  -6   1  23        4.59        7.24      2.14 o 
  -5   1  23       66.58       78.72      2.52 o 
  -4   1  23       67.52       62.35      3.06 o 
  -3   1  23       15.23       15.23      3.14 o 
  -2   1  23       20.54       21.14      3.78 o 
  -1   1  23        5.83        3.37      3.44 o 
   0   1  23       14.55       14.83      3.28 o 
   1   1  23        1.33        0.45      4.41 o 
 -22   2  23        0.04       -3.40      5.85 o 
 -21   2  23        1.44        5.14      3.34 o 
 -20   2  23        0.97        0.65      2.76 o 
 -19   2  23        0.59        4.59      2.80 o 
 -18   2  23        0.00        5.10      2.99 o 
 -17   2  23       67.36       64.42      3.06 o 
 -16   2  23        0.50       -0.75      2.52 o 
 -15   2  23       45.46       41.22      2.98 o 
 -14   2  23        0.01        0.53      2.27 o 
 -13   2  23        0.11        3.11      1.97 o 
 -12   2  23       21.49       18.91      2.79 o 
 -11   2  23        0.02        0.96      1.86 o 
 -10   2  23        1.17       -1.38      2.05 o 
  -9   2  23        7.31        6.29      2.03 o 
  -8   2  23        9.96        1.97      2.33 o 
  -7   2  23        4.18       -1.27      2.35 o 
  -6   2  23       31.35       27.29      2.42 o 
  -5   2  23        0.47       -0.31      2.64 o 
  -4   2  23        6.97        7.55      2.60 o 
  -3   2  23       25.51       25.02      3.39 o 
  -2   2  23        0.01        2.04      3.31 o 
  -1   2  23       11.92        9.41      3.68 o 
   0   2  23        2.65        4.52      3.39 o 
   1   2  23       26.31       34.27      6.68 o 
 -22   3  23        1.09       -8.01      8.01 o 
 -21   3  23        4.02        6.29      3.66 o 
 -20   3  23        0.03       -0.03      3.52 o 
 -19   3  23       37.14       44.06      4.84 o 
 -18   3  23        1.43        4.42      3.78 o 
 -17   3  23       10.21        6.39      2.78 o 
 -16   3  23       66.22       65.39      2.88 o 
 -15   3  23        4.82        5.93      2.18 o 
 -14   3  23        1.81        1.06      2.02 o 
 -13   3  23       15.67       17.80      1.85 o 
 -12   3  23        1.80        5.74      2.75 o 
 -11   3  23        0.32        3.14      1.92 o 
 -10   3  23       24.97       21.93      2.06 o 
  -9   3  23       17.76       11.98      2.04 o 
  -8   3  23       30.39       23.88      2.45 o 
  -7   3  23        7.71        9.79      2.68 o 
  -6   3  23        0.75        0.65      2.58 o 
  -5   3  23        3.36       -2.69      2.89 o 
  -4   3  23        1.61        2.06      2.76 o 
  -3   3  23        4.57        5.80      2.99 o 
  -2   3  23        0.64        1.78      3.24 o 
  -1   3  23        2.18        2.30      3.18 o 
   0   3  23       31.92       27.07      3.22 o 
 -21   4  23        2.31       -1.17      5.88 o 
 -20   4  23        0.00       -3.20      3.20 o 
 -19   4  23        9.70        7.91      3.38 o 
 -18   4  23        2.89        7.81      3.32 o 
 -17   4  23       21.73       28.01      2.76 o 
 -16   4  23       24.54       25.37      3.35 o 
 -15   4  23        3.25        6.65      2.33 o 
 -14   4  23        0.52       -0.09      2.31 o 
 -13   4  23       18.61       24.04      2.28 o 
 -12   4  23       13.08       16.95      2.48 o 
 -11   4  23       17.30       16.57      2.06 o 
 -10   4  23        2.99        3.36      2.04 o 
  -9   4  23        0.19       -1.04      2.18 o 
  -8   4  23       54.77       53.72      2.47 o 
  -7   4  23        7.99        8.70      2.72 o 
  -6   4  23       23.73       27.29      2.81 o 
  -5   4  23        1.11       -1.79      2.56 o 
  -4   4  23       17.39       11.84      2.73 o 
  -3   4  23       47.80       51.04      2.82 o 
  -2   4  23        1.74       -2.46      2.84 o 
  -1   4  23        0.24       -0.79      2.96 o 
   0   4  23        0.36        3.12      6.68 o 
 -20   5  23        3.37        0.17      3.83 o 
 -19   5  23        1.00       -3.44      3.57 o 
 -18   5  23        0.35        0.41      3.15 o 
 -17   5  23        2.22        6.76      3.33 o 
 -16   5  23        1.06        3.85      2.91 o 
 -15   5  23        9.81        6.39      2.63 o 
 -14   5  23        0.06       -0.02      2.47 o 
 -13   5  23        1.62        3.39      3.43 o 
 -12   5  23        7.56        7.50      2.43 o 
 -11   5  23       15.66       17.56      2.43 o 
 -10   5  23       13.20       11.49      2.19 o 
  -9   5  23        0.18       -0.74      2.39 o 
  -8   5  23       18.75       23.63      2.60 o 
  -7   5  23        1.74        2.82      2.56 o 
  -6   5  23        0.01       -0.17      3.07 o 
  -5   5  23        0.94        1.03      2.96 o 
  -4   5  23       10.18        7.71      2.70 o 
  -3   5  23        1.92        1.05      2.82 o 
  -2   5  23        1.24        0.98      2.76 o 
  -1   5  23        0.01        0.76      4.36 o 
 -19   6  23        5.64       10.00      4.70 o 
 -18   6  23        5.89        5.64      3.30 o 
 -17   6  23        2.82        2.56      3.35 o 
 -16   6  23        0.04        3.45      2.78 o 
 -15   6  23        2.28        6.83      2.88 o 
 -14   6  23        8.47       17.98      3.26 o 
 -13   6  23        5.64        5.31      3.84 o 
 -12   6  23        0.88       -1.30      3.17 o 
 -11   6  23       28.74       24.74      3.38 o 
 -10   6  23       14.55       16.35      2.53 o 
  -9   6  23       47.77       43.30      3.29 o 
  -8   6  23       35.65       46.35      3.20 o 
  -7   6  23       13.45       15.77      2.60 o 
  -6   6  23        1.86        3.43      2.77 o 
  -5   6  23        1.78        4.94      3.27 o 
  -4   6  23        0.07       -0.84      3.23 o 
  -3   6  23        0.30        1.35      3.20 o 
  -2   6  23        0.12       -2.45      5.56 o 
 -18   7  23        0.18       -7.57      9.35 o 
 -17   7  23        1.73       -1.21      3.83 o 
 -16   7  23        8.31       16.35      3.95 o 
 -15   7  23       26.33       42.70      3.51 o 
 -14   7  23       27.60       43.45      3.32 o 
 -13   7  23       33.60       46.25      3.69 o 
 -12   7  23       28.13       31.30      3.95 o 
 -11   7  23        2.72       -3.38      3.38 o 
 -10   7  23        0.45       -3.50      3.50 o 
  -9   7  23       10.91       18.65      3.16 o 
  -8   7  23        3.30        4.70      2.79 o 
  -7   7  23        9.28        8.15      2.83 o 
  -6   7  23        0.37        0.03      2.84 o 
  -5   7  23        1.16        1.59      2.86 o 
  -4   7  23        5.88        7.54      4.28 o 
 -16   8  23        0.06        0.89      6.45 o 
 -15   8  23        1.62        1.72      3.84 o 
 -14   8  23       11.01       18.70      3.80 o 
 -13   8  23        0.61        3.47      3.48 o 
 -12   8  23        3.02        2.57      4.00 o 
 -11   8  23        0.00       -3.81      3.81 o 
 -10   8  23        0.40       10.30      6.52 o 
  -9   8  23        1.13       -0.65      3.67 o 
  -8   8  23        0.44        1.15      2.65 o 
  -7   8  23        1.09        0.60      3.08 o 
  -6   8  23        0.22       -3.76      3.99 o 
  -5   8  23        5.47       -5.34      7.12 o 
 -12   9  23        0.36       33.82      8.90 o 
 -11   9  23        1.59       -0.89      8.46 o 
 -10   9  23       10.27       10.24      8.46 o 
 -22   0  24        2.52        8.01      8.46 o 
 -21   0  24        5.30        6.68      5.58 o 
 -20   0  24       30.08       39.45      4.73 o 
 -19   0  24        2.94        4.31      3.79 o 
 -18   0  24       16.13       17.20      3.87 o 
 -17   0  24        0.00        4.34      3.57 o 
 -16   0  24        0.09       -1.56      3.10 o 
 -15   0  24       21.22        6.20      7.12 o 
 -14   0  24       41.05       39.15      5.03 o 
 -13   0  24        7.33        3.64      3.13 o 
 -12   0  24       96.51       95.21      2.85 o 
 -11   0  24       12.54       12.27      2.95 o 
 -10   0  24       18.20       14.91      3.34 o 
  -9   0  24       34.88       42.31      3.73 o 
  -8   0  24      164.30      143.09      3.83 o 
  -7   0  24        0.73        6.56      3.20 o 
  -6   0  24       25.58       22.87      3.12 o 
  -5   0  24        9.90       16.20      4.09 o 
  -4   0  24       40.71       40.98      4.69 o 
  -3   0  24        0.23        7.77      6.01 o 
  -2   0  24        7.89        8.35      9.35 o 
  -1   0  24       14.85       13.09      5.32 o 
   0   0  24        0.95       -1.34      5.79 o 
 -22   1  24        1.06        4.56      4.85 o 
 -21   1  24        2.05        3.27      3.13 o 
 -20   1  24        4.56        7.28      3.07 o 
 -19   1  24        1.93        4.77      3.05 o 
 -18   1  24        0.37        1.73      2.61 o 
 -17   1  24        7.50        7.82      3.15 o 
 -16   1  24        9.47        9.51      2.78 o 
 -15   1  24       40.90       40.88      3.88 o 
 -14   1  24       10.41        9.21      4.18 o 
 -13   1  24        1.35        5.75      2.09 o 
 -12   1  24       33.36       29.83      2.97 o 
 -11   1  24        2.08        1.70      1.91 o 
 -10   1  24        0.39       -1.51      2.94 o 
  -9   1  24      252.60      238.47      4.39 o 
  -8   1  24        1.14        6.58      2.31 o 
  -7   1  24      168.85      175.83      3.79 o 
  -6   1  24       23.41       30.39      2.42 o 
  -5   1  24        7.07        5.86      2.59 o 
  -4   1  24        6.59        6.45      3.26 o 
  -3   1  24        6.24        4.50      3.81 o 
  -2   1  24        0.43        2.33      3.52 o 
  -1   1  24        0.39        5.47      3.73 o 
   0   1  24       31.14       29.20      5.01 o 
 -22   2  24        1.51        0.47      9.57 o 
 -21   2  24        4.42        3.28      3.36 o 
 -20   2  24        2.34        5.34      2.70 o 
 -19   2  24       11.64       17.01      2.95 o 
 -18   2  24        1.70        4.90      2.97 o 
 -17   2  24        9.60        3.00      3.47 o 
 -16   2  24        2.07       -2.02      3.11 o 
 -15   2  24       20.09       16.07      2.95 o 
 -14   2  24       10.03        6.85      2.89 o 
 -13   2  24        1.73        7.10      2.41 o 
 -12   2  24       81.10       72.87      2.46 o 
 -11   2  24        1.33        1.26      1.91 o 
 -10   2  24       40.34       33.10      2.34 o 
  -9   2  24        0.99       -1.44      2.29 o 
  -8   2  24       22.52       20.06      2.41 o 
  -7   2  24       35.35       33.41      2.55 o 
  -6   2  24        0.15        0.10      2.41 o 
  -5   2  24       12.33       12.27      2.84 o 
  -4   2  24       27.26       24.56      2.72 o 
  -3   2  24       57.29       57.20      3.61 o 
  -2   2  24        0.01        1.94      3.70 o 
  -1   2  24        7.19        9.60      3.71 o 
   0   2  24        1.48        8.01      6.23 o 
 -22   3  24        0.26       -6.13      6.13 o 
 -21   3  24        1.16        0.05      2.66 o 
 -20   3  24        0.42       -2.30      2.86 o 
 -19   3  24        2.39        2.11      2.81 o 
 -18   3  24        8.99       10.43      3.96 o 
 -17   3  24       38.87       44.18      3.98 o 
 -16   3  24        1.30        4.51      2.52 o 
 -15   3  24        4.34        4.11      2.15 o 
 -14   3  24        4.79        3.86      2.40 o 
 -13   3  24        6.40       12.28      2.31 o 
 -12   3  24        9.27       11.40      2.32 o 
 -11   3  24       20.15       20.80      2.06 o 
 -10   3  24       13.36       11.45      2.32 o 
  -9   3  24       17.07       18.17      2.37 o 
  -8   3  24       20.31       26.62      2.80 o 
  -7   3  24        1.78       -2.43      2.68 o 
  -6   3  24       23.76       21.44      2.82 o 
  -5   3  24        0.85       -1.62      2.82 o 
  -4   3  24       13.57       14.13      2.92 o 
  -3   3  24       17.61       17.49      3.33 o 
  -2   3  24        1.82        2.58      3.10 o 
  -1   3  24        0.09        0.60      3.01 o 
 -21   4  24        1.66       -5.03      5.03 o 
 -20   4  24        0.04       -1.17      3.18 o 
 -19   4  24        2.44        5.76      2.98 o 
 -18   4  24        0.02        1.12      4.04 o 
 -17   4  24        9.40       15.17      2.71 o 
 -16   4  24        5.77        8.89      3.02 o 
 -15   4  24       16.83       18.08      2.44 o 
 -14   4  24       22.56       27.81      3.36 o 
 -13   4  24        1.08        7.81      2.48 o 
 -12   4  24       73.16       88.09      2.76 o 
 -11   4  24        5.59        7.94      2.13 o 
 -10   4  24       23.41       21.11      2.10 o 
  -9   4  24       12.55       11.28      2.53 o 
  -8   4  24       14.90       13.46      2.78 o 
  -7   4  24       25.33       26.71      2.84 o 
  -6   4  24        1.76       -1.05      3.09 o 
  -5   4  24        3.48        3.89      2.72 o 
  -4   4  24       12.82       14.41      2.77 o 
  -3   4  24        5.63        6.34      2.75 o 
  -2   4  24        0.09       -1.27      3.09 o 
  -1   4  24        0.27       -4.01      8.90 o 
 -20   5  24        2.94        4.07      3.72 o 
 -19   5  24        0.01       -0.95      3.30 o 
 -18   5  24        9.67        7.14      3.43 o 
 -17   5  24       22.58       25.21      2.91 o 
 -16   5  24        5.50        4.43      3.30 o 
 -15   5  24        6.43        4.56      2.64 o 
 -14   5  24       28.25       36.14      2.92 o 
 -13   5  24        0.01        6.05      2.46 o 
 -12   5  24       28.61       33.04      2.90 o 
 -11   5  24        2.88        1.22      2.50 o 
 -10   5  24       10.92        9.06      2.56 o 
  -9   5  24       13.60       14.20      2.57 o 
  -8   5  24        0.02        2.17      2.41 o 
  -7   5  24        9.09        9.77      3.06 o 
  -6   5  24       39.13       42.13      3.08 o 
  -5   5  24        7.36        8.58      3.18 o 
  -4   5  24        0.46       -1.17      3.08 o 
  -3   5  24        0.02        0.09      2.78 o 
  -2   5  24        0.56        2.12      3.51 o 
 -19   6  24        0.89       -1.28      3.98 o 
 -18   6  24        0.01        2.05      3.39 o 
 -17   6  24        1.82       -0.56      3.38 o 
 -16   6  24        0.45       -2.30      2.84 o 
 -15   6  24        9.99       17.78      3.26 o 
 -14   6  24        3.14        9.10      3.53 o 
 -13   6  24       14.80       16.32      3.20 o 
 -12   6  24        3.01        0.26      3.16 o 
 -11   6  24        0.00        0.54      3.38 o 
 -10   6  24       17.91       18.47      2.60 o 
  -9   6  24        0.74        9.10      2.89 o 
  -8   6  24        9.21       11.95      2.79 o 
  -7   6  24        3.72        5.57      2.79 o 
  -6   6  24        0.31        0.68      2.93 o 
  -5   6  24       13.69       16.27      3.20 o 
  -4   6  24        0.12        1.64      3.08 o 
  -3   6  24        2.99        6.23      8.46 o 
 -18   7  24        3.21        2.23      8.46 o 
 -17   7  24       15.32       21.99      5.00 o 
 -16   7  24        7.33       11.41      3.51 o 
 -15   7  24        8.09       20.98      3.52 o 
 -14   7  24       16.70       42.99      6.35 o 
 -13   7  24       31.67       54.51      4.37 o 
 -12   7  24        1.26        0.26      3.70 o 
 -11   7  24        0.68       -7.69      7.69 o 
 -10   7  24        1.65        2.46      3.04 o 
  -9   7  24        5.67        7.18      2.57 o 
  -8   7  24        2.06        1.55      2.66 o 
  -7   7  24       33.64       33.29      2.95 o 
  -6   7  24        8.41        9.53      3.21 o 
 -15   8  24        4.61        8.90      9.35 o 
 -14   8  24        0.02        4.39      4.09 o 
 -13   8  24       11.81       14.09      4.57 o 
 -12   8  24        1.39       -3.52      4.09 o 
 -11   8  24        0.00       -0.89      6.61 o 
 -10   8  24        1.08        1.69      5.07 o 
  -9   8  24        3.19        3.92      8.46 o 
  -8   8  24        0.65        1.80      3.70 o 
  -7   8  24        0.29       -0.22      5.03 o 
 -22   1  25        1.05        4.58      3.84 o 
 -21   1  25        0.36        1.89      3.19 o 
 -20   1  25        0.28        2.33      2.99 o 
 -19   1  25        0.00       -2.32      2.95 o 
 -18   1  25        7.49        5.05      2.85 o 
 -17   1  25        4.55        0.34      5.20 o 
 -16   1  25       11.56        1.85      4.54 o 
 -15   1  25       67.44       82.31     14.11 o 
 -14   1  25        0.42       -0.33      2.89 o 
 -13   1  25        6.94        3.62      2.03 o 
 -12   1  25       26.18       24.88      1.93 o 
 -11   1  25        8.64       10.07      2.00 o 
 -10   1  25        1.81        6.75      2.51 o 
  -9   1  25       66.33       64.04      2.77 o 
  -8   1  25        1.13        4.20      2.33 o 
  -7   1  25       39.36       40.75      2.56 o 
  -6   1  25       30.17       41.43      2.60 o 
  -5   1  25        4.93        6.15      3.23 o 
  -4   1  25        8.33        3.84      3.41 o 
  -3   1  25       32.28       33.65      3.65 o 
  -2   1  25       21.86       25.08      3.49 o 
  -1   1  25        3.24        8.46      7.12 o 
 -22   2  25        1.77        2.11      6.13 o 
 -21   2  25        0.14        1.11      2.95 o 
 -20   2  25        0.72        1.59      2.65 o 
 -19   2  25       31.09       31.73      3.32 o 
 -18   2  25        0.27       -3.41      3.83 o 
 -17   2  25       33.56       30.52      3.24 o 
 -16   2  25        0.22       -3.60      3.60 o 
 -15   2  25       14.00       14.12      3.97 o 
 -14   2  25       30.99       28.41      3.72 o 
 -13   2  25       51.67       50.21      2.60 o 
 -12   2  25        8.91        5.39      2.02 o 
 -11   2  25        5.00        3.87      2.07 o 
 -10   2  25        0.09       -0.42      2.10 o 
  -9   2  25        0.57        2.26      2.59 o 
  -8   2  25        4.75        5.59      2.51 o 
  -7   2  25        1.42       -0.23      2.58 o 
  -6   2  25        0.17       -0.22      2.66 o 
  -5   2  25        4.82        3.56      2.82 o 
  -4   2  25        2.26        3.94      3.12 o 
  -3   2  25        3.30        6.61      3.60 o 
  -2   2  25        2.01        3.83      3.68 o 
 -22   3  25        1.83       -6.17      6.23 o 
 -21   3  25        4.69        0.83      3.49 o 
 -20   3  25        1.80       -1.26      3.09 o 
 -19   3  25        0.28        6.51      3.26 o 
 -18   3  25       43.38       51.52      8.18 o 
 -17   3  25        9.29       13.75      4.20 o 
 -16   3  25        8.51        1.74      2.55 o 
 -15   3  25        0.01       -0.62      3.03 o 
 -14   3  25        6.15        7.58      2.78 o 
 -13   3  25        3.80        6.77      2.46 o 
 -12   3  25        6.88        3.89      2.05 o 
 -11   3  25        7.73        8.38      2.24 o 
 -10   3  25        4.53        2.63      2.37 o 
  -9   3  25        0.02       -1.07      2.60 o 
  -8   3  25        4.02        1.98      2.69 o 
  -7   3  25        3.59        4.49      2.94 o 
  -6   3  25        1.36        1.17      2.99 o 
  -5   3  25       13.42       19.51      2.92 o 
  -4   3  25        0.87        5.93      2.88 o 
  -3   3  25        0.92        1.78      3.03 o 
  -2   3  25        0.01       -2.93      3.84 o 
 -21   4  25        0.25       -6.13      6.13 o 
 -20   4  25        0.01        1.20      3.08 o 
 -19   4  25        0.31        3.88      3.06 o 
 -18   4  25       15.74       18.13      3.46 o 
 -17   4  25       59.84       71.17      3.34 o 
 -16   4  25        1.64        2.48      2.88 o 
 -15   4  25       18.30       25.51      2.86 o 
 -14   4  25        4.28       13.63      3.69 o 
 -13   4  25        6.81       12.34      2.73 o 
 -12   4  25        0.33        6.20      2.86 o 
 -11   4  25       17.45       16.19      2.32 o 
 -10   4  25        4.64        1.35      2.57 o 
  -9   4  25       52.29       45.53      2.99 o 
  -8   4  25       18.59       17.92      2.97 o 
  -7   4  25        5.51        1.11      3.18 o 
  -6   4  25        0.22       -2.71      2.93 o 
  -5   4  25        5.46        4.93      2.92 o 
  -4   4  25        8.02        7.43      2.73 o 
  -3   4  25        0.28       -2.17      3.27 o 
  -2   4  25        1.97        4.18      5.50 o 
 -20   5  25        0.18        1.11      6.29 o 
 -19   5  25        0.99       -0.87      3.24 o 
 -18   5  25        0.05       -2.85      2.85 o 
 -17   5  25        0.00       -1.85      2.76 o 
 -16   5  25        0.26       -2.32      2.32 o 
 -15   5  25        0.01        4.76      2.74 o 
 -14   5  25       18.72       29.54      2.86 o 
 -13   5  25        0.07        6.24      2.90 o 
 -12   5  25        9.01       12.55      3.13 o 
 -11   5  25        6.90        8.95      2.98 o 
 -10   5  25        0.05       -1.04      2.51 o 
  -9   5  25        7.17        7.60      2.79 o 
  -8   5  25        1.25        0.03      3.07 o 
  -7   5  25        0.33        4.12      3.01 o 
  -6   5  25        0.61        2.65      2.84 o 
  -5   5  25        0.05        1.90      2.96 o 
  -4   5  25        0.01       -1.17      3.03 o 
  -3   5  25        3.30        2.77      5.50 o 
 -19   6  25        3.30        1.25      5.13 o 
 -18   6  25        0.01       -0.70      3.63 o 
 -17   6  25        6.53        4.37      2.98 o 
 -16   6  25        2.91        1.58      3.46 o 
 -15   6  25       30.38       40.89      4.13 o 
 -14   6  25        5.82       14.05      2.95 o 
 -13   6  25       18.21       18.02      3.19 o 
 -12   6  25        0.38        0.04      3.15 o 
 -11   6  25        6.38        6.83      3.38 o 
 -10   6  25        9.21       14.48      2.68 o 
  -9   6  25        0.10        3.07      2.84 o 
  -8   6  25        7.50        6.90      2.69 o 
  -7   6  25        6.58        7.45      3.10 o 
  -6   6  25        0.17       -1.97      2.80 o 
  -5   6  25        3.39       -2.49      3.50 o 
  -4   6  25        2.11        4.01      7.57 o 
 -17   7  25        0.02       -2.42      4.61 o 
 -16   7  25        0.85        1.96      3.67 o 
 -15   7  25        0.01        9.34      3.37 o 
 -14   7  25       38.08       63.65      8.37 o 
 -13   7  25       12.09       33.36      9.23 o 
 -12   7  25       15.28       15.43      4.43 o 
 -11   7  25        2.59       -0.65      5.41 o 
 -10   7  25        8.19       11.25      2.98 o 
  -9   7  25        1.35        4.49      2.75 o 
  -8   7  25        5.01        6.53      2.80 o 
  -7   7  25        2.35       -2.57      4.37 o 
 -14   8  25        0.29        0.89      8.01 o 
 -11   8  25        2.38       13.35      7.12 o 
 -10   8  25        1.05        8.01      7.57 o 
  -9   8  25        4.77        1.39      6.23 o 
 -22   0  26        2.02        2.67      7.57 o 
 -21   0  26        0.16       -0.28      5.23 o 
 -20   0  26        3.65        3.31      4.76 o 
 -19   0  26        1.91        4.75      4.87 o 
 -18   0  26       20.67       23.01      4.69 o 
 -17   0  26       12.99       -2.06      7.57 o 
 -16   0  26       10.34       18.27     13.13 o 
 -15   0  26       34.96       46.34     14.91 o 
 -14   0  26       35.70       37.30      3.15 o 
 -13   0  26      154.89      150.64      4.16 o 
 -12   0  26       71.73       71.10      3.64 o 
 -11   0  26       27.81       16.85      3.60 o 
 -10   0  26        0.24       -3.62      3.75 o 
  -9   0  26       22.57       19.11      3.84 o 
  -8   0  26        0.05        2.56      3.18 o 
  -7   0  26       60.11       61.25      3.39 o 
  -6   0  26       21.67       29.10      4.05 o 
  -5   0  26        1.00       -1.56      4.92 o 
  -4   0  26        0.13        2.23      7.34 o 
  -3   0  26        0.39        7.42      5.64 o 
 -22   1  26        0.17        0.09      3.96 o 
 -21   1  26        1.11        1.12      3.27 o 
 -20   1  26        0.22       -2.28      3.18 o 
 -19   1  26        2.02        2.40      2.92 o 
 -18   1  26        0.66       -6.17      6.28 o 
 -17   1  26       32.30       43.87     13.10 o 
 -16   1  26        0.42        6.35      9.40 o 
 -15   1  26       11.17       20.15      5.80 o 
 -14   1  26        3.93        1.91      2.94 o 
 -13   1  26       15.14       18.26      2.22 o 
 -12   1  26       10.67        8.98      1.98 o 
 -11   1  26       15.63       12.71      2.26 o 
 -10   1  26       39.42       36.59      2.66 o 
  -9   1  26       83.88       86.00      3.07 o 
  -8   1  26        4.00        5.29      2.52 o 
  -7   1  26       14.42       13.35      2.56 o 
  -6   1  26        0.24        2.19      3.16 o 
  -5   1  26        0.52       -0.82      3.02 o 
  -4   1  26        1.63        7.25      3.61 o 
  -3   1  26        1.56        3.65      3.51 o 
 -22   2  26        0.15        0.77      5.82 o 
 -21   2  26        2.48        1.96      4.07 o 
 -20   2  26        0.18        0.91      3.52 o 
 -19   2  26        8.95       13.55      4.44 o 
 -18   2  26        0.05       -4.10      4.10 o 
 -17   2  26       19.07       12.31      3.92 o 
 -16   2  26        0.85        0.39      3.48 o 
 -15   2  26        0.52       -1.24      3.81 o 
 -14   2  26        1.06        3.32      2.77 o 
 -13   2  26        2.06        3.53      2.59 o 
 -12   2  26        1.82        2.55      2.19 o 
 -11   2  26        5.72        4.09      2.38 o 
 -10   2  26        0.81        2.88      2.69 o 
  -9   2  26       55.01       60.38      2.86 o 
  -8   2  26       12.87       11.74      2.66 o 
  -7   2  26       37.02       40.89      2.98 o 
  -6   2  26        2.03       -0.65      2.86 o 
  -5   2  26        0.13       -0.06      3.41 o 
  -4   2  26       15.38       16.12      3.23 o 
  -3   2  26        0.10       -1.61      3.30 o 
 -22   3  26        0.43       -3.12      7.57 o 
 -21   3  26        0.92       -3.93      3.93 o 
 -20   3  26        0.00        6.66      5.27 o 
 -19   3  26        0.96        4.36      3.24 o 
 -18   3  26        1.01       -0.16      2.75 o 
 -17   3  26       10.68        1.97      3.59 o 
 -16   3  26       14.35        6.72      3.88 o 
 -15   3  26       24.85       28.54      2.71 o 
 -14   3  26       26.09       32.91      2.94 o 
 -13   3  26        0.26        2.29      3.04 o 
 -12   3  26        0.61        1.13      2.24 o 
 -11   3  26       11.93       13.61      2.44 o 
 -10   3  26        1.35        2.51      2.67 o 
  -9   3  26       45.76       44.17      2.90 o 
  -8   3  26        2.19       -0.28      3.04 o 
  -7   3  26       18.94       22.57      3.18 o 
  -6   3  26        1.56        3.62      2.90 o 
  -5   3  26       46.66       46.03      3.18 o 
  -4   3  26        1.55        5.58      3.41 o 
  -3   3  26        8.35        4.45      5.18 o 
 -20   4  26        2.70        5.30      2.91 o 
 -19   4  26        3.73        6.92      3.75 o 
 -18   4  26        7.02        2.75      3.10 o 
 -17   4  26       26.66       26.40      3.39 o 
 -16   4  26       12.06        6.03      3.66 o 
 -15   4  26        1.28        8.23      2.87 o 
 -14   4  26        5.11       12.27      2.69 o 
 -13   4  26        3.67        9.61      2.84 o 
 -12   4  26       24.99       30.97      3.39 o 
 -11   4  26        3.55        1.42      2.62 o 
 -10   4  26       25.33       30.89      2.89 o 
  -9   4  26        2.98        0.60      2.73 o 
  -8   4  26        0.68       -2.93      2.93 o 
  -7   4  26        2.18       -1.99      3.03 o 
  -6   4  26        7.82        9.48      3.20 o 
  -5   4  26        0.01        0.40      2.82 o 
  -4   4  26       33.17       35.10      3.01 o 
  -3   4  26       10.86       11.34      7.12 o 
 -19   5  26        0.37        0.46      3.12 o 
 -18   5  26       13.95       11.66      3.22 o 
 -17   5  26        0.67       -3.08      3.08 o 
 -16   5  26        0.56       -0.96      2.76 o 
 -15   5  26        4.43       11.97      3.17 o 
 -14   5  26        0.13        8.86      2.70 o 
 -13   5  26        0.96        3.55      3.19 o 
 -12   5  26       39.08       47.40      3.45 o 
 -11   5  26        1.87        1.63      2.62 o 
 -10   5  26       57.25       63.95      3.52 o 
  -9   5  26        0.03       -1.29      2.92 o 
  -8   5  26        5.92        4.13      3.16 o 
  -7   5  26        0.01       -1.04      3.00 o 
  -6   5  26        0.00       -0.48      3.16 o 
  -5   5  26        0.03       -1.76      3.96 o 
  -4   5  26        1.20        6.68      8.01 o 
 -18   6  26        0.01       -3.48      3.96 o 
 -17   6  26        3.02        3.99      3.37 o 
 -16   6  26        0.03        3.72      3.11 o 
 -15   6  26       24.93       43.69      4.96 o 
 -14   6  26       16.14       32.73      3.71 o 
 -13   6  26       20.77       28.92      3.31 o 
 -12   6  26       10.59        6.33      3.77 o 
 -11   6  26        1.54       -0.69      3.90 o 
 -10   6  26       13.14       15.08      2.71 o 
  -9   6  26        0.65        2.91      2.87 o 
  -8   6  26        9.02       16.80      3.11 o 
  -7   6  26        0.02        1.43      2.89 o 
  -6   6  26        1.56        4.45      8.90 o 
 -16   7  26        1.00        2.52      5.56 o 
 -15   7  26        0.02       13.18      4.76 o 
 -14   7  26        8.06       23.86      5.19 o 
 -13   7  26       12.67       12.82      3.70 o 
 -12   7  26        1.03       -2.50      3.59 o 
 -11   7  26        0.01        6.28      4.02 o 
 -10   7  26        1.07        3.73      5.33 o 
  -9   7  26        1.07       -0.15      5.01 o 
  -8   7  26        0.12        1.06      4.81 o 
 -22   1  27        1.66        8.26      4.45 o 
 -21   1  27        0.62        1.47      3.57 o 
 -20   1  27        1.85        2.33      4.75 o 
 -19   1  27        3.42       -2.91      6.49 o 
 -18   1  27        0.37       -8.13      8.13 o 
 -17   1  27        1.39        6.22      4.50 o 
 -16   1  27       30.30       26.31      4.52 o 
 -15   1  27       16.33       18.14      3.58 o 
 -14   1  27        0.12       -0.49      2.99 o 
 -13   1  27       33.62       37.58      2.36 o 
 -12   1  27        0.12        0.57      2.24 o 
 -11   1  27        0.47        2.94      2.59 o 
 -10   1  27       56.66       63.62      2.70 o 
  -9   1  27        8.10        9.08      2.63 o 
  -8   1  27       18.80       23.58      2.87 o 
  -7   1  27        6.52        9.22      2.69 o 
  -6   1  27        0.60        1.30      3.56 o 
  -5   1  27       28.70       29.98      3.88 o 
  -4   1  27        0.86        6.12      3.84 o 
 -22   2  27        0.00        2.23      8.01 o 
 -21   2  27        1.86       -3.45      4.74 o 
 -20   2  27        6.40       13.55      4.61 o 
 -19   2  27        0.26        1.46      4.18 o 
 -18   2  27        6.03       -4.97      4.97 o 
 -17   2  27       12.18       11.87      4.21 o 
 -16   2  27        1.03        5.72      4.53 o 
 -15   2  27        0.75       -0.23      2.88 o 
 -14   2  27        3.30        0.24      3.55 o 
 -13   2  27        5.10        2.30      2.33 o 
 -12   2  27        0.26       -0.64      2.30 o 
 -11   2  27       20.60       17.35      2.70 o 
 -10   2  27        0.02        5.33      2.84 o 
  -9   2  27       46.00       47.91      2.85 o 
  -8   2  27        7.98       13.32      3.01 o 
  -7   2  27        0.39        2.83      2.87 o 
  -6   2  27        0.67        2.63      3.09 o 
  -5   2  27        4.67        8.10      3.60 o 
  -4   2  27        2.76        3.05      3.55 o 
 -21   3  27        0.60       -1.28      3.38 o 
 -20   3  27        0.95        6.26      3.04 o 
 -19   3  27       11.46        8.43      3.79 o 
 -18   3  27        1.16       -4.77      5.82 o 
 -17   3  27        2.09        0.04      4.16 o 
 -16   3  27       10.05       10.18      3.02 o 
 -15   3  27       33.95       37.41      4.22 o 
 -14   3  27        0.09        2.56      3.48 o 
 -13   3  27        4.23        5.37      2.89 o 
 -12   3  27        1.41        1.66      2.67 o 
 -11   3  27        7.05        6.18      3.01 o 
 -10   3  27       26.08       25.92      2.97 o 
  -9   3  27       38.42       37.68      3.04 o 
  -8   3  27        0.38        0.42      3.02 o 
  -7   3  27        0.19        2.01      3.00 o 
  -6   3  27        1.70        1.79      3.10 o 
  -5   3  27        7.14        7.02      3.27 o 
  -4   3  27        0.42       -0.45      8.46 o 
 -20   4  27        2.63        4.72      4.02 o 
 -19   4  27       10.90        6.77      4.12 o 
 -18   4  27        5.56       -3.87      3.87 o 
 -17   4  27        2.91       -4.08      4.08 o 
 -16   4  27        7.83        8.14      3.42 o 
 -15   4  27        1.15       12.91      3.15 o 
 -14   4  27        2.76        9.18      2.87 o 
 -13   4  27        0.02        2.90      3.72 o 
 -12   4  27       12.18       21.29      3.77 o 
 -11   4  27       16.23       16.48      2.65 o 
 -10   4  27        0.19        0.57      3.03 o 
  -9   4  27        7.81        2.41      3.01 o 
  -8   4  27        0.35       -1.69      3.02 o 
  -7   4  27        3.16        2.56      3.01 o 
  -6   4  27        4.27        5.78      3.04 o 
  -5   4  27        0.00        4.81      5.82 o 
  -4   4  27       11.12       13.80      8.01 o 
 -19   5  27        0.84        0.10      3.36 o 
 -18   5  27        1.84       -0.75      3.10 o 
 -17   5  27        1.48       -3.25      3.25 o 
 -16   5  27       17.85       21.50      3.12 o 
 -15   5  27        0.48       10.81      3.68 o 
 -14   5  27       43.41       52.98      4.44 o 
 -13   5  27        0.14        5.95      3.28 o 
 -12   5  27        0.62       -1.33      4.02 o 
 -11   5  27        1.94        2.24      2.79 o 
 -10   5  27        0.18       -2.50      2.89 o 
  -9   5  27        0.94       -2.97      2.97 o 
  -8   5  27        0.07       -1.33      2.96 o 
  -7   5  27        0.01        0.63      2.97 o 
  -6   5  27        0.36        3.12      8.90 o 
  -5   5  27        5.19        3.56      8.46 o 
 -18   6  27        9.30        8.75      4.55 o 
 -17   6  27        0.11       11.18      5.02 o 
 -16   6  27        0.42        5.37      3.61 o 
 -15   6  27       15.08       31.95      3.85 o 
 -14   6  27        3.50        8.17      3.60 o 
 -13   6  27       20.36       18.54      3.49 o 
 -12   6  27        0.66       -2.23      3.74 o 
 -11   6  27        0.03        1.08      4.05 o 
 -10   6  27        4.32        4.38      3.15 o 
  -9   6  27        2.31        3.60      2.89 o 
  -8   6  27        2.15        4.83      3.89 o 
 -14   7  27        3.40       -1.34      8.90 o 
 -13   7  27        0.36       -5.66      5.66 o 
 -12   7  27        8.94       -7.57      7.57 o 
 -11   7  27        1.21       12.46      6.23 o 
 -10   7  27        5.13        7.12      7.12 o 
 -22   0  28        0.26       12.46      7.12 o 
 -21   0  28        2.94       12.46      8.46 o 
 -20   0  28        3.24       -2.16     13.35 o 
 -19   0  28        2.75       10.93     12.24 o 
 -18   0  28        0.45        8.53     15.58 o 
 -17   0  28       17.99       14.51      9.79 o 
 -16   0  28        7.83       13.72      5.82 o 
 -15   0  28        6.00        2.29      6.08 o 
 -14   0  28        0.32        1.18      3.46 o 
 -13   0  28       13.49        9.44      3.64 o 
 -12   0  28       20.23       21.75      3.70 o 
 -11   0  28        0.47       -2.14      3.84 o 
 -10   0  28        0.51       -4.38      4.38 o 
  -9   0  28        2.20       -0.81      3.19 o 
  -8   0  28        0.06       -2.73      4.42 o 
  -7   0  28       12.47       14.02      4.27 o 
  -6   0  28        8.92        6.23      5.18 o 
  -5   0  28       10.67       10.68      5.34 o 
 -22   1  28        0.03        7.12      6.23 o 
 -21   1  28        0.38        0.89      8.01 o 
 -20   1  28        2.59        7.88      5.85 o 
 -19   1  28        4.28        6.64      6.23 o 
 -18   1  28        0.71       -1.70      5.76 o 
 -17   1  28        6.20        9.72      7.32 o 
 -16   1  28        0.79       -4.43      5.07 o 
 -15   1  28       37.79       32.83      3.70 o 
 -14   1  28        1.27        1.27      3.35 o 
 -13   1  28       21.65       25.93      3.51 o 
 -12   1  28       11.72        8.61      3.08 o 
 -11   1  28        1.28        4.80      2.63 o 
 -10   1  28       27.06       25.77      2.73 o 
  -9   1  28        6.80        8.08      2.69 o 
  -8   1  28        2.31        3.27      2.71 o 
  -7   1  28        0.26        2.55      3.53 o 
  -6   1  28        0.16        1.60      3.13 o 
  -5   1  28        3.56        4.25      3.71 o 
 -21   2  28        0.01       -1.78      8.46 o 
 -20   2  28        0.14       11.28      6.79 o 
 -19   2  28        0.45       -7.30      7.30 o 
 -18   2  28        2.44        5.63      4.13 o 
 -17   2  28        0.06        6.47      4.31 o 
 -16   2  28        0.47       -1.26      3.80 o 
 -15   2  28       21.50       17.92      3.03 o 
 -14   2  28        1.94       -0.53      3.03 o 
 -13   2  28       21.09       11.34      2.68 o 
 -12   2  28        4.57        7.21      2.65 o 
 -11   2  28       28.79       30.36      2.84 o 
 -10   2  28        4.51        8.97      2.86 o 
  -9   2  28       19.21       19.90      2.96 o 
  -8   2  28        1.03        3.78      2.92 o 
  -7   2  28       13.39       15.14      2.76 o 
  -6   2  28       10.77       19.03      3.53 o 
 -21   3  28        1.96        2.75      5.54 o 
 -20   3  28        0.00        6.22      6.23 o 
 -19   3  28        0.03       -4.15      8.09 o 
 -18   3  28        2.43       -4.90      4.90 o 
 -17   3  28        0.90        1.13      3.72 o 
 -16   3  28        6.10        6.59      4.30 o 
 -15   3  28        1.30        2.64      3.96 o 
 -14   3  28        8.39        6.13      4.94 o 
 -13   3  28        0.01        1.53      3.24 o 
 -12   3  28       10.74       12.81      2.95 o 
 -11   3  28        8.14       12.02      2.84 o 
 -10   3  28        1.82        1.75      2.74 o 
  -9   3  28       15.34       19.79      3.00 o 
  -8   3  28        0.00       -0.07      2.97 o 
  -7   3  28       13.43       12.80      2.98 o 
  -6   3  28       15.76       22.68      3.56 o 
  -5   3  28        2.34       11.57      8.90 o 
 -20   4  28        0.00       -3.12      6.23 o 
 -19   4  28        3.70       -6.71      6.71 o 
 -18   4  28        3.00       -3.90      3.90 o 
 -17   4  28        1.87       -1.83      3.17 o 
 -16   4  28        3.35        1.10      3.10 o 
 -15   4  28        1.87        2.46      3.15 o 
 -14   4  28       53.84       63.87      8.13 o 
 -13   4  28        9.92       11.08      3.17 o 
 -12   4  28        0.62        8.84      3.98 o 
 -11   4  28       14.05       12.52      2.93 o 
 -10   4  28        2.35        4.04      2.86 o 
  -9   4  28        5.67        6.81      3.10 o 
  -8   4  28        0.57       -0.38      3.08 o 
  -7   4  28        0.08        3.99      2.83 o 
  -6   4  28        5.33        9.79      6.23 o 
 -19   5  28        1.89       -3.75      4.92 o 
 -18   5  28        4.14        6.09      4.20 o 
 -17   5  28       10.63       10.59      3.74 o 
 -16   5  28       10.92       16.21      2.90 o 
 -15   5  28       14.13       30.31      3.38 o 
 -14   5  28       14.68       30.88      5.76 o 
 -13   5  28        1.85        3.47      4.43 o 
 -12   5  28        9.39        9.08      3.89 o 
 -11   5  28        0.05       -2.31      2.90 o 
 -10   5  28        6.30        5.74      2.89 o 
  -9   5  28        0.05       -2.87      2.87 o 
  -8   5  28        2.40        8.34      4.18 o 
  -7   5  28        0.24       -3.56      8.90 o 
 -16   6  28       15.04       21.75      4.27 o 
 -15   6  28        5.90       16.90      5.66 o 
 -14   6  28       15.53       16.27      3.99 o 
 -13   6  28        3.79        3.57      3.92 o 
 -12   6  28        4.21        2.63      4.32 o 
 -11   6  28        5.49       12.02      7.57 o 
 -10   6  28        4.23       -2.84      4.87 o 
  -9   6  28        0.09       -4.88      5.12 o 
 -20   1  29        0.25       11.59      5.46 o 
 -19   1  29        4.32       14.86      8.22 o 
 -18   1  29        2.58        6.53      4.86 o 
 -17   1  29        1.28        3.77      5.01 o 
 -16   1  29        1.34       -3.41      4.35 o 
 -15   1  29        4.83        1.61      3.65 o 
 -14   1  29        8.16        6.78      3.11 o 
 -13   1  29       20.29       20.28      3.80 o 
 -12   1  29       42.08       49.66      2.73 o 
 -11   1  29        2.59        4.33      2.48 o 
 -10   1  29        2.74        3.01      2.60 o 
  -9   1  29       23.49       28.44      2.98 o 
  -8   1  29        0.00        1.11      3.21 o 
  -7   1  29        0.06       -0.07      3.21 o 
 -20   2  29       12.81       22.51      7.84 o 
 -19   2  29        0.01        2.76      5.01 o 
 -18   2  29        1.10       10.94      8.35 o 
 -17   2  29        0.06        0.40      3.79 o 
 -16   2  29        0.12       -4.69      4.69 o 
 -15   2  29        0.17       -3.10      3.22 o 
 -14   2  29        2.95        5.75      4.62 o 
 -13   2  29        0.19        1.49      2.73 o 
 -12   2  29       38.24       43.85      2.98 o 
 -11   2  29       61.57       71.51      3.57 o 
 -10   2  29        6.62        9.42      2.85 o 
  -9   2  29        4.15        5.40      2.78 o 
  -8   2  29        1.18        4.10      2.81 o 
  -7   2  29        0.74        4.18      3.16 o 
  -6   2  29        1.01       16.91      7.12 o 
 -20   3  29        1.29       11.66     12.91 o 
 -19   3  29        0.62       -3.18      5.02 o 
 -18   3  29        2.08        1.08      4.37 o 
 -17   3  29        0.46       -2.28      5.97 o 
 -16   3  29       10.45        6.79      4.09 o 
 -15   3  29        0.41       -3.57      3.57 o 
 -14   3  29        0.94        5.05      4.57 o 
 -13   3  29        0.08        3.76      5.41 o 
 -12   3  29       77.55       91.29      6.67 o 
 -11   3  29        1.91        6.88      3.09 o 
 -10   3  29       47.61       54.09      3.03 o 
  -9   3  29        5.79        7.57      3.01 o 
  -8   3  29        3.12        8.18      3.06 o 
  -7   3  29        0.42        1.81      3.94 o 
 -19   4  29        0.69       -2.98      5.45 o 
 -18   4  29        0.11       -3.47      3.47 o 
 -17   4  29        0.61       -3.27      3.84 o 
 -16   4  29        2.41       -0.61      3.87 o 
 -15   4  29        0.08        6.39      3.90 o 
 -14   4  29        0.04        4.47      3.13 o 
 -13   4  29        9.60       17.59      3.99 o 
 -12   4  29        2.47        7.75      3.80 o 
 -11   4  29       10.15       13.94      3.28 o 
 -10   4  29        8.49        8.28      2.74 o 
  -9   4  29       14.32       17.55      3.25 o 
  -8   4  29        0.66        4.05      3.79 o 
  -7   4  29        0.39        4.01      6.68 o 
 -18   5  29        1.00        6.87      5.24 o 
 -17   5  29        2.77       10.73      4.48 o 
 -16   5  29        8.15       14.49      3.27 o 
 -15   5  29       59.53       86.53      6.34 o 
 -14   5  29       15.18       14.56      4.07 o 
 -13   5  29        0.25       -1.77      4.37 o 
 -12   5  29        3.07        2.26      3.75 o 
 -11   5  29        0.39       -0.81      3.20 o 
 -10   5  29        0.99       -1.05      3.57 o 
  -9   5  29        0.40       -1.38      5.01 o 
 -16   6  29        6.74       12.02      8.90 o 
 -15   6  29        8.14        4.01      6.23 o 
 -14   6  29        2.01       -4.90      7.12 o 
 -13   6  29        3.42       -2.67      7.57 o 
 -20   0  30        0.89        7.57      8.46 o 
 -19   0  30        0.76       19.89      5.95 o 
 -18   0  30        0.00       -3.36     16.24 o 
 -17   0  30        1.11       -4.84      6.27 o 
 -16   0  30        0.15        0.05      5.82 o 
 -15   0  30        0.96       -4.46      4.46 o 
 -14   0  30        7.67        2.18      4.42 o 
 -13   0  30       36.47       36.77      3.35 o 
 -12   0  30       11.42       10.97      4.32 o 
 -11   0  30        0.49        1.50      3.59 o 
 -10   0  30        6.51        5.37      3.55 o 
  -9   0  30        0.27        0.25      4.57 o 
  -8   0  30        0.11        1.16      4.17 o 
 -20   1  30       12.01       23.14      8.46 o 
 -19   1  30        0.61        6.06      6.36 o 
 -18   1  30        2.59       10.63      4.82 o 
 -17   1  30        0.74       -4.50      4.50 o 
 -16   1  30        3.99       -3.66      3.66 o 
 -15   1  30       23.69       16.99      3.67 o 
 -14   1  30        8.69        1.49      3.54 o 
 -13   1  30        0.00        3.85      4.23 o 
 -12   1  30        4.34        4.54      2.80 o 
 -11   1  30       10.25       14.17      2.92 o 
 -10   1  30        1.50       -0.53      2.84 o 
  -9   1  30        1.49        1.50      3.19 o 
  -8   1  30        0.10        3.27      3.33 o 
 -20   2  30        0.65        0.00      8.01 o 
 -19   2  30        1.37        6.46      7.45 o 
 -18   2  30        0.00        2.37      4.78 o 
 -17   2  30        4.89        3.42      3.50 o 
 -16   2  30        1.01       -3.75      3.75 o 
 -15   2  30       20.48       19.15      3.46 o 
 -14   2  30        9.44        6.06      4.32 o 
 -13   2  30        0.90        3.77      2.98 o 
 -12   2  30        0.08       11.45      3.11 o 
 -11   2  30        0.01        7.17      2.92 o 
 -10   2  30        1.26        3.18      3.09 o 
  -9   2  30        0.63        3.32      2.96 o 
  -8   2  30        0.23        3.89      3.69 o 
  -7   2  30        0.08        4.90      6.68 o 
 -19   3  30        0.08       -8.46      8.46 o 
 -18   3  30        2.60       -6.81      6.81 o 
 -17   3  30        0.91       -4.21      4.21 o 
 -16   3  30        0.00       -4.24      4.24 o 
 -15   3  30        2.78        7.65      4.31 o 
 -14   3  30       34.40       48.07      7.21 o 
 -13   3  30       24.09       31.05      6.93 o 
 -12   3  30        0.92        4.54      2.58 o 
 -11   3  30       16.07       19.51      2.99 o 
 -10   3  30       10.38       13.26      3.09 o 
  -9   3  30        0.40        4.04      3.42 o 
  -8   3  30        1.31       -4.01      8.01 o 
 -18   4  30        2.46        8.90      8.01 o 
 -17   4  30        0.18       -3.28      4.32 o 
 -16   4  30        6.00        8.90      3.22 o 
 -15   4  30        2.80        8.60      5.90 o 
 -14   4  30        8.82       14.89      4.00 o 
 -13   4  30        1.70        4.53      4.18 o 
 -12   4  30        7.78       11.45      4.14 o 
 -11   4  30        7.80        6.49      3.03 o 
 -10   4  30       16.86       20.85      3.87 o 
  -9   4  30        1.37       -4.90      8.46 o 
 -17   5  30        5.64        9.35      6.23 o 
 -16   5  30        0.50        2.23      7.12 o 
 -15   5  30        0.00       -3.56      6.68 o 
 -14   5  30        2.23       -1.34      5.35 o 
 -13   5  30        3.58        5.79      6.68 o 
 -12   5  30        1.60       -0.89      8.01 o 
 -11   5  30        0.00       -1.69      4.81 o 
 -19   1  31        0.51        2.00      5.01 o 
 -18   1  31        1.07        0.26      4.42 o 
 -17   1  31        0.01       -3.98      3.98 o 
 -16   1  31        0.81       -3.72      3.72 o 
 -15   1  31        1.18       -5.59      5.59 o 
 -14   1  31        0.01        2.55      3.99 o 
 -13   1  31       35.47       40.39      3.23 o 
 -12   1  31       36.29       42.32      4.88 o 
 -11   1  31       14.97       12.41      2.90 o 
 -10   1  31        3.19        1.11      2.95 o 
  -9   1  31        2.49        5.70      4.58 o 
  -8   1  31        0.02        0.45      8.01 o 
 -19   2  31        0.11        0.45      6.23 o 
 -18   2  31        0.09        1.75      4.34 o 
 -17   2  31        2.07       -6.29      6.29 o 
 -16   2  31        0.31       -4.42      4.42 o 
 -15   2  31        7.89        4.42      4.80 o 
 -14   2  31        0.22        5.12      4.87 o 
 -13   2  31        0.22        8.90      3.30 o 
 -12   2  31       32.54       42.74      3.38 o 
 -11   2  31        5.22       11.43      2.97 o 
 -10   2  31        4.47        3.56      2.88 o 
 -17   3  31        9.35        2.87      8.01 o 
 -16   3  31        3.53        3.09      5.56 o 
 -15   3  31       34.93       22.35      4.01 o 
 -14   3  31        3.00       12.26      7.81 o 
 -13   3  31        0.63        2.64      3.54 o 
 -12   3  31        6.72       12.79      3.00 o 
 -11   3  31       24.76       23.52      4.88 o 
 -10   3  31        7.44        6.12      4.87 o 
  -9   3  31        0.00       -6.23      6.68 o 
 -17   4  31       13.08       12.02      8.46 o 
 -16   4  31       22.06       16.05      4.92 o 
 -15   4  31        3.64       -0.89      5.79 o 
 -14   4  31        2.56        4.30      5.79 o 
 -13   4  31        2.84        8.90      7.57 o 
 -12   4  31       11.44       11.57      7.57 o 
 -11   4  31        8.06       11.42      4.36 o 
 -14   5  31        1.62        6.68      6.68 o 
 -18   0  32        0.90       -6.23      8.46 o 
 -17   0  32        0.01       -5.76      5.76 o 
 -16   0  32        1.50      -10.79     11.79 o 
 -15   0  32       19.22       13.91      5.95 o 
 -14   0  32       42.37       43.93      4.64 o 
 -13   0  32       22.80       25.14      3.61 o 
 -12   0  32        3.05        5.52      3.76 o 
 -11   0  32        4.53       -0.75      3.90 o 
 -10   0  32        0.10       -4.45      8.01 o 
 -18   1  32       10.01       -8.01      8.01 o 
 -17   1  32        0.08       -4.43      4.43 o 
 -16   1  32        3.43       -4.14      4.14 o 
 -15   1  32        0.26       -2.75      3.61 o 
 -14   1  32        0.97        7.92      5.58 o 
 -13   1  32        4.52       12.77      3.13 o 
 -12   1  32        0.32        1.15      2.86 o 
 -11   1  32        1.06        0.51      3.24 o 
 -16   2  32        0.03       -1.28      7.34 o 
 -15   2  32        1.82        3.15      5.07 o 
 -14   2  32       34.82       57.12      8.23 o 
 -13   2  32       23.22       29.91      3.55 o 
 -12   2  32        0.33        3.58      3.19 o 
 -11   2  32        0.12        4.06      4.92 o 
 -10   2  32        0.57       -6.23      6.23 o 
 -16   3  32        0.01       -8.90      8.90 o 
 -15   3  32        2.82       -3.56     10.01 o 
 -14   3  32        0.10        4.01      5.79 o 
 -13   3  32        0.52        1.34      5.79 o 
 -12   3  32        1.25        6.53      4.87 o 
 -17   1  33        0.02       -7.12      7.12 o 
 -15   1  33        4.86        0.45      5.79 o 
 -14   1  33        7.81       14.70      6.45 o 
 -13   1  33        1.02        1.49      5.31 o 
 -12   1  33       11.45       14.02      6.45 o 
 -15   2  33        6.07        6.23      6.68 o 
 -13   2  33        0.06        2.15      4.87 o 
                                                 
